# Supplementary material for: Repositioning drugs by targeting network modules: a Parkinson’s disease case study
Source: BMC Bioinformatics. 2017 Dec 28;18(Suppl 14):532. doi: 10.1186/s12859-017-1889-0 (PMC5751600; doi:10.1186/s12859-017-1889-0)
Supplement: Supplementary file 1 — 1246 (1201 unique drugbankID) candidate drugs for drug repositioning that targeted to PD modules. (XLSX 136 kb) [file 12859_2017_1889_MOESM1_ESM.xlsx]

## Sheet: Sheet1
CID	Name	DrugID	Group	DESS	Module	NumofPosT	NumofNegT	Positive targets	Negative targests
CID5757	CID5757	DB00783	approved|investigational	290.349	turquoise:242.382343737798,brown:47.9669939189029	turquoise:28,brown:9	turquoise:41,brown:7	turquoise:HRAS,ACHE,CDH11,TRPC5,CYP7A1,KITLG,ESRRA,COL1A1,SERPINB7,TRPC4,INSL3,PTH,CASP6,MMP13,PTPRA,HGF,GFPT1,CYP3A4,CRAT,MAGEA11,INHBE,SLBP,SMARCA1,CFTR,CCNA2,CPT1A,ARG1,BRCA2,brown:KIFAP3,CALB1,ATPIF1,PSMD12,ZHX3,MLLT3,F8,SMARCA4,DYNLT3	turquoise:EREG,ADIPOQ,TCL1B,UTS2,IGF1R,SULT2A1,CRISP1,F2R,LEP,PNLIP,CD28,TNP2,ASPM,DYM,KIF11,ESR2,ICOS,TGFB3,CDK1,LIPF,MTAP,CRYGC,TCN1,SPAG8,ALK,SETDB1,GATA6,TPH1,DRD3,IL12A,TBX1,ASMT,GAN,S100A7,BST1,PADI4,TMOD3,EDDM3A,SGCG,PRKAA2,PRLR,brown:ZC4H2,CCNA1,OLA1,NME1,CYCS,GOT2,HSD17B7
CID445154	SAM001246888	DB02709	experimental|investigational	253.946	turquoise:215.953037783384,brown:37.9928982821995	turquoise:20,brown:3	turquoise:11,brown:3	turquoise:CDK2,MMP13,CYP3A4,HGF,PLK4,TFPI2,PTGDR,MEOX1,CD40,PIK3CG,CRISP1,CORIN,PDE5A,NFKB2,TOP2A,PHIP,KITLG,LIPF,MDM2,ESR2,brown:CCNA1,BCL6,PDGFRB	turquoise:ADIPOQ,HNRNPH1,CASP2,CASP6,WDR11,CDK1,APEX1,TNFRSF11B,CCNA2,F2R,PRKAA2,brown:GOT2,SUB1,CDC42
CID444795	Retinoic Acid	DB00523	approved|investigational	248.925	turquoise:166.884215070318,brown:82.0406004854515	turquoise:16,brown:10	turquoise:24,brown:5	turquoise:PRODH,GNRH1,MSX2,THRA,SUMO3,CAPNS1,EREG,PTH,CDK2,MDM2,TGFB3,KRT14,CYP7A1,PDHX,TNP2,IL17A,brown:CCND3,PRKAR2B,GOT2,NME1,PSMD12,NECAB3,COPS4,LIN7B,PSMD2,CLGN	turquoise:CERK,CYP3A4,HGF,IL15,CDKN2C,CYP4B1,PSG1,SLC8A1,SLC10A2,GATA6,ADH1B,PDX1,ASMT,TOP2A,GAB1,BST1,CYP2C8,ADH1C,MMP1,CYP2C9,KITLG,COL1A1,PRKAA2,TRPC5,brown:CCNH,KIFAP3,RXRA,DDX25,BAZ1A
CID5282379	Isotretinoin (USP)	DB00982	approved	246.254	turquoise:164.213671215889,brown:82.0406004854515	turquoise:15,brown:10	turquoise:23,brown:5	turquoise:GNRH1,CYP7A1,PDHX,MDM2,PRODH,TGFB3,KRT14,PTH,CDK2,CAPNS1,THRA,TNP2,MSX2,SUMO3,IL17A,brown:CLGN,PSMD2,LIN7B,COPS4,NECAB3,PSMD12,NME1,PRKAR2B,GOT2,CCND3	turquoise:GAB1,BST1,CYP2C8,ADH1B,ASMT,PDX1,TOP2A,COL1A1,PRKAA2,TRPC5,ADH1C,MMP1,CYP2C9,IL15,CYP3A4,CERK,PSG1,SLC8A1,SLC10A2,GATA6,INS,CDKN2C,CYP4B1,brown:BAZ1A,RXRA,DDX25,CCNH,KIFAP3
CID5538	Accutane Roche	DB00755	approved|investigational|nutraceutical	246.254	brown:82.0406004854515,turquoise:164.213671215889	brown:10,turquoise:15	brown:5,turquoise:22	brown:NECAB3,CCND3,GOT2,PRKAR2B,NME1,PSMD12,PSMD2,CLGN,COPS4,LIN7B,turquoise:CYP7A1,PDHX,GNRH1,KRT14,MDM2,PRODH,TGFB3,PTH,CDK2,IL17A,THRA,TNP2,CAPNS1,SUMO3,MSX2	brown:CCNH,KIFAP3,RXRA,DDX25,BAZ1A,turquoise:ADH1B,TOP2A,ASMT,PDX1,GAB1,CYP2C8,BST1,ADH1C,CYP2C9,MMP1,COL1A1,TRPC5,PRKAA2,CERK,CYP3A4,IL15,CDKN2C,CYP4B1,SLC8A1,PSG1,GATA6,SLC10A2
CID5280961	NCGC00025005-02	DB01645	investigational	244.305	turquoise:239.826916722823,brown:4.47816485881607	turquoise:20,brown:1	turquoise:8,brown:4	turquoise:KITLG,MDM2,WDR11,CDK1,TGFB2,ACHE,HRAS,CYP24A1,GAB1,TOP2A,NFKB2,ASMT,CDC25C,PLD1,GNRH1,IL7,CD40,GLRA3,HGF,MUSK,brown:HPRT1	turquoise:LIPF,CFTR,TNFRSF11B,F2R,VPS4B,ESR2,PHIP,TNP2,brown:CYCS,PSMD12,FGF13,F8
CID5460439	Rapamune	DB00877	approved|investigational	224.899	brown:11.2665078855131,turquoise:213.632067378887	brown:3,turquoise:15	brown:4,turquoise:4	brown:CCND3,INSIG1,CLGN,turquoise:CDK1,IGF1R,CD40,LEP,NDN,LILRA3,CD28,IGFBP1,RAD51,NFKB2,LILRB5,SLC12A1,CYP3A4,CDK2,PTH	brown:PLD3,NECAB3,CDC42,PIN1,turquoise:CDH11,EEF2,ADCY10,MMP1
CID6436030	Perceiva	DB00877	approved|investigational	224.899	brown:11.2665078855131,turquoise:213.632067378887	brown:3,turquoise:15	brown:4,turquoise:4	brown:CLGN,CCND3,INSIG1,turquoise:SLC12A1,CYP3A4,CDK2,PTH,NDN,CD28,LILRA3,IGFBP1,RAD51,LILRB5,NFKB2,CD40,LEP,CDK1,IGF1R	brown:CDC42,PIN1,PLD3,NECAB3,turquoise:MMP1,ADCY10,CDH11,EEF2
CID667476	follidiene	DB00890	approved	198.99	turquoise:162.240286206835,brown:36.7498208382613	turquoise:17,brown:5	turquoise:26,brown:5	turquoise:ARG1,SMARCA1,F2R,CCNA2,ADIPOQ,INHBE,SLBP,CRAT,CYP3A4,HGF,SERPINB7,CYP7A1,KITLG,ESRRA,TRPC5,HRAS,CDH11,brown:MLLT3,CALB1,SMARCA4,ATPIF1,PSMD12	turquoise:SETDB1,BRCA2,LEP,GATA6,TPH1,TCN1,EREG,MMP13,TMOD3,ESR2,ICOS,KIF11,EDDM3A,TGFB3,PADI4,PRLR,CRYGC,LIPF,COL1A1,TNP2,TBX1,ASMT,DRD3,PNLIP,CD28,DYM,brown:CCNA1,ZC4H2,CYCS,NME1,GOT2
CID3054	DB00255	DB00255	approved	198.99	brown:36.7498208382613,turquoise:162.240286206835	brown:5,turquoise:17	brown:5,turquoise:26	brown:PSMD12,SMARCA4,ATPIF1,CALB1,MLLT3,turquoise:CRAT,CYP3A4,HGF,ADIPOQ,SLBP,INHBE,CCNA2,F2R,SMARCA1,ARG1,CDH11,HRAS,ESRRA,KITLG,CYP7A1,TRPC5,SERPINB7	brown:CCNA1,ZC4H2,GOT2,NME1,CYCS,turquoise:MMP13,EREG,TCN1,TPH1,GATA6,LEP,BRCA2,SETDB1,DYM,CD28,PNLIP,DRD3,TBX1,ASMT,TNP2,COL1A1,LIPF,PRLR,CRYGC,PADI4,EDDM3A,TGFB3,TMOD3,ICOS,ESR2,KIF11
CID448537	oekolp	DB00255	approved	198.99	brown:36.7498208382613,turquoise:162.240286206835	brown:5,turquoise:17	brown:5,turquoise:26	brown:CALB1,ATPIF1,SMARCA4,PSMD12,MLLT3,turquoise:HRAS,CDH11,CYP7A1,KITLG,ESRRA,TRPC5,SERPINB7,CRAT,HGF,CYP3A4,ADIPOQ,INHBE,SLBP,SMARCA1,CCNA2,F2R,ARG1	brown:GOT2,CYCS,NME1,ZC4H2,CCNA1,turquoise:CD28,PNLIP,DRD3,ASMT,TBX1,TNP2,DYM,PADI4,TGFB3,EDDM3A,ESR2,TMOD3,KIF11,ICOS,COL1A1,LIPF,CRYGC,PRLR,EREG,TCN1,MMP13,SETDB1,BRCA2,TPH1,LEP,GATA6
CID6010	component of Tylosterone	DB06710	approved	198.99	turquoise:162.240286206835,brown:36.7498208382613	turquoise:17,brown:5	turquoise:27,brown:5	turquoise:SMARCA1,CCNA2,F2R,ARG1,CYP3A4,CRAT,HGF,ADIPOQ,INHBE,SLBP,CYP7A1,ESRRA,KITLG,TRPC5,SERPINB7,HRAS,CDH11,brown:MLLT3,PSMD12,ATPIF1,SMARCA4,CALB1	turquoise:LEP,GATA6,TPH1,SETDB1,BRCA2,MMP13,TCN1,EREG,PRLR,CRYGC,LIPF,COL1A1,TMOD3,ESR2,ICOS,KIF11,TGFB3,EDDM3A,CRISP3,PADI4,DYM,TNP2,TBX1,ASMT,DRD3,CD28,PNLIP,brown:NME1,CYCS,GOT2,CCNA1,ZC4H2
CID2756	C4522_SIGMA	DB00501	approved	198.245	brown:8.77694600905031,turquoise:189.468421482359	brown:1,turquoise:18	brown:2,turquoise:2	brown:GOT2,turquoise:SCT,CD40,F2R,PTGER3,MYB,CRP,CYP3A4,HGF,PTH,DNAJC3,MSX2,LIPF,KITLG,CRISP3,CYP2C9,CYP2C8,CYP3A5,NFKB2	brown:COPS4,FGF13,turquoise:BUB1,CRISP1
CID6230	Microneth	DB00717	approved	173.839	brown:11.6846673080285,turquoise:162.154148898388	brown:5,turquoise:18	brown:3,turquoise:26	brown:KIFAP3,F8,CALB1,DYNLT3,ZHX3,turquoise:CYP2C8,ACHE,CDH11,TRPC4,INSL3,COL1A1,EREG,PTH,CASP6,MMP13,PTPRA,CDK2,GFPT1,MAGEA11,CPT1A,BRCA2,INS,CFTR	brown:OLA1,CYCS,HSD17B7,turquoise:LEP,CRISP1,F2R,IGF1R,SULT2A1,UTS2,ALK,TCL1B,SPAG8,ADIPOQ,PRKAA2,WNT7A,LIPF,MTAP,ESR2,CDK1,SGCG,EDDM3A,S100A7,BST1,ASPM,GAN,TNP2,DRD3,IL12A,PNLIP
CID702	Ethanolum (96 per centum)	DB00898	approved	173.2	brown:25.0017579135512,turquoise:148.197950113781	brown:4,turquoise:16	brown:4,turquoise:20	brown:RXRA,RNMT,BRF2,F8,turquoise:ZNF384,GAN,SRM,NDC80,SUV39H2,PRKAA2,CYP2C9,SEC31A,PTH,ADIPOQ,MAPT,F2R,CCNA2,LEP,TPH1,SULT2A1	brown:FLT1,CCNA1,GOT2,COPS4,turquoise:GNRH1,GLRA3,PSG1,EEF2,TSC22D3,FGL1,REST,TAT,COL1A1,ERCC4,PDE4C,USH2A,ADH1C,SLC29A1,CDH11,ACHE,CYP3A5,ADH1B,SCD5,DRD3
CID5460341	CHEBI:22984	DB01373	nutraceutical	170.675	brown:47.9577287885302,turquoise:122.717350177331	brown:9,turquoise:20	brown:6,turquoise:28	brown:PSMD12,MDH2,ATP8B1,MYO5A,TERF2IP,C5orf22,F8,DMXL2,GARS,turquoise:PER1,ASMT,ASPM,ACHE,PYGB,CMA1,RPS6KA3,EREG,MAPT,CAPNS1,LARP1,KCNK2,CDKN2C,UTS2,NFAT5,PYGL,CREBBP,PEX7,MLN,LEP	brown:NFATC3,SLC35E1,DNM3,KANK1,CALB1,ATPIF1,turquoise:NFKB2,DCLRE1A,IL12A,RAD51,PDC,ADCY10,CDH11,ZNF384,CR1,HRAS,TRPC3,PRKAA2,TRPC5,DNAJC3,MYLK3,CRAT,PRODH,COL4A3,FLG,MYEF2,GART,FOXC1,DMC1,TPH1,F2R,BTC,EEF2,SCT
CID145068	UNII-31C4KY9ESH	DB00435	approved	164.488	brown:26.694226113039,turquoise:137.794143071522	brown:5,turquoise:10	brown:1,turquoise:9	brown:RAB11A,TERF2IP,CYCS,NECAB3,CLGN,turquoise:CRP,MDM2,CFTR,TXNIP,LEP,CYP3A5,HRAS,BST1,FGL1,PRKDC	brown:MAPK9,turquoise:PRKAA2,GNRH1,TNFRSF11B,COL1A1,SLC8A1,MMP1,ESR2,SLC29A1,CDH11
CID5994	P3972_SIGMA	DB00396	approved	158.472	brown:19.6958257686652,turquoise:138.775722459677	brown:7,turquoise:15	brown:5,turquoise:18	brown:B3GNT1,F8,B3GNT2,NRG1,MPI,RNMT,CYCS,turquoise:C9,SCD5,MSTN,MMP13,CDH11,HGF,CRP,CYP2C9,ESR2,CHST1,COPS3,CES2,KITLG,CFTR,NDC80	brown:FGF13,GOT2,GARS,FLT1,KIF2A,turquoise:PRLR,EDDM3A,HIC2,HRAS,HRG,NFKB2,CYP3A5,CD40,F2R,LEP,HELLS,MUC1,IL15,PTH,EREG,SLBP,INHBE,EDA
CID5743	AC-11056	DB01234	approved|investigational	157.436	brown:1.90310183372809,turquoise:155.533280937575	brown:3,turquoise:19	brown:11,turquoise:25	brown:KIF2A,ANGPT2,NUPL1,turquoise:PTGDR,HNRNPH1,IL3,HTR7,GYPA,CDK2,PTH,PYGL,COL4A3,PRODH,BIRC3,GLUD1,TRAP1,MYH1,FHL1,ASL,MMP1,PYGB,COL1A1	brown:PSMD12,CYCS,OLA1,TBCE,NECAB3,NFKBIA,CEBPD,FGF13,RAB11A,FLT1,CLGN,turquoise:MSMB,TAT,CYP3A4,GH2,CENPF,ADIPOQ,SLC10A2,DSC3,F2R,CRISP1,DMP1,SCNN1G,SULT2A1,SETDB1,CYP2C8,GAN,ASMT,CYP3A5,IL12A,SCD5,IGFBP1,SUV39H2,LOX,CDK1,CYP2C9
CID5280795	MolPort-001-740-051	DB00169	approved|nutraceutical	156.219	turquoise:139.759540501376,brown:16.4593455123188	turquoise:10,brown:2	turquoise:6,brown:1	turquoise:LRP2,CYP2C9,CD40,KITLG,NFKB2,EREG,CDK2,CYP2C8,GAN,HGF,brown:MDH2,NECAB3	turquoise:CYP3A4,TXNIP,CYP3A5,SULT2A1,LILRB5,SLC13A1,brown:NFKBIA
CID2520	CID2520	DB00661	approved	149.539	turquoise:140.405470399185,brown:9.13325858333728	turquoise:12,brown:1	turquoise:3,brown:2	turquoise:INS,MUC1,CYP2C9,CFTR,KITLG,MLN,LEP,MSX2,CYP3A5,HGF,CYP3A4,CYP2C8,brown:SUCLA2	turquoise:GAN,NPDC1,CDH11,brown:OLA1,FGF13
CID5280453	1alpha,25-Dihydroxycholecalciferol	DB00136	approved|nutraceutical	147.94	brown:41.052272359099,turquoise:106.887453229212	brown:6,turquoise:11	brown:2,turquoise:14	brown:PDGFRB,CALB1,MDH2,CYCS,NECAB3,CLGN,turquoise:PTH,ITGA4,CDK2,CRAT,ASMT,EREG,IL17A,TNFRSF11B,COL1A1,PRODH,PEX7	brown:CEBPD,RXRA,turquoise:SULT2A1,MMP1,SLC13A1,PLD1,MAP3K1,NDC80,F2R,CD40,NFKB2,MMP13,FCN2,CYP3A4,CYP24A1,SLC17A2
CID77999	rosiglitazona	DB00412	approved|investigational	147.015	brown:0,turquoise:147.014595829902	brown:0,turquoise:14	brown:2,turquoise:4	brown:,turquoise:CYP2C8,SEC31A,HGF,CYP3A4,NFKB2,ASMT,CYP3A5,MSX2,GNRH1,CD40,KITLG,CRP,CYP2C9,VLDLR	brown:FGF12,ZHX3,turquoise:TRPC5,PRKAA2,MUC1,ADIPOQ
CID5280343	CCRIS 1639	DB04216	experimental	146.005	turquoise:145.000742128463,brown:1.00433499710395	turquoise:11,brown:3	turquoise:9,brown:2	turquoise:PIK3CG,KITLG,INS,CDK1,SGCG,HGF,CYP3A4,CDK2,CYP2C8,MMP13,ASMT,brown:CLGN,ZC4H2,PTPRO	turquoise:HNRNPH1,ADIPOQ,LIPF,CFTR,F2R,PRKAA2,SETDB1,ESR2,MMP1,brown:CYCS,PSMD12
CID3121	Semisodium Valproate	DB00313	approved|investigational	145.948	turquoise:130.858289903341,brown:15.0894006065189	turquoise:13,brown:1	turquoise:1,brown:1	turquoise:CYP2C8,HGF,NFKB2,MSX2,MSTN,TPH1,FKBP9,LEP,GLUD1,CD40,KITLG,CYP2C9,CRISP3,brown:SNCA	turquoise:CDH11,brown:ZC4H2
CID31703	CCRIS 739	DB00997	approved|investigational	141.331	turquoise:130.536214724976,brown:10.7949377246876	turquoise:9,brown:2	turquoise:7,brown:2	turquoise:GAN,CYP3A4,PTH,CDC25C,TOP2A,CFTR,MMP1,CDK1,FOXC1,brown:MAPK9,SMUG1	turquoise:CASP6,CD40,CASP2,MDM2,NFKB2,MDM4,PRODH,brown:CLGN,FLT1
CID101989	Androstenol	DB01889	experimental	134.72	turquoise:134.720185886593,brown:0	turquoise:9,brown:0	turquoise:4,brown:1	turquoise:HGF,COL1A1,CD40,KITLG,LEP,GNRH1,SULT2A1,CDK1,MMP1,brown:	turquoise:GAN,CDH11,GLUD1,LOX,brown:CLGN
CID5881	EL-10	DB01708	nutraceutical	134.72	turquoise:134.720185886593,brown:0	turquoise:9,brown:0	turquoise:4,brown:1	turquoise:HGF,SULT2A1,CDK1,MMP1,COL1A1,CD40,KITLG,LEP,GNRH1,brown:	turquoise:LOX,GLUD1,GAN,CDH11,brown:CLGN
CID3365	Spectrum5_001277	DB00196	approved	134.004	turquoise:134.004127568066,brown:0	turquoise:12,brown:0	turquoise:3,brown:1	turquoise:F2R,CD40,CCNA2,CYP2C9,GAN,CYP3A4,DNAJC3,KCNK2,CYP2C8,SI,NFKB2,CYP3A5,brown:	turquoise:CREBBP,HTR2B,INS,brown:CCNA1
CID3715	Prestwick1_000272	DB00328	approved|investigational	132.691	brown:0,turquoise:132.691232756292	brown:0,turquoise:18	brown:2,turquoise:4	brown:,turquoise:NFKB2,ZNF384,CRISP3,AMELX,MSX2,TFPI2,ZRSR2,PTH,FGL1,CDK2,UTS2,FOXC1,FLG,SCT,PSG1,CD40,GNRH1,PTGER3	brown:SEC61A2,OLA1,turquoise:APEX1,CASP6,XYLB,HGD
CID387447	PS-341	DB00188	approved|investigational	132.351	brown:5.95280515384835,turquoise:126.397851543944	brown:1,turquoise:10	brown:2,turquoise:2	brown:OPA1,turquoise:CD40,KITLG,CRISP1,BIRC3,CYP2C9,HGF,CYP3A4,CYP2C8,NDN,NFKB2	brown:PSMD2,PSMD1,turquoise:STK4,MSMB
CID93860	LS-45152	DB07475	experimental	132.351	brown:5.95280515384835,turquoise:126.397851543944	brown:1,turquoise:10	brown:2,turquoise:2	brown:OPA1,turquoise:BIRC3,CYP2C9,KITLG,CD40,CRISP1,NFKB2,NDN,CYP2C8,CYP3A4,HGF	brown:PSMD1,PSMD2,turquoise:STK4,MSMB
CID47936	Colforsinum [Latin]	DB02587	experimental	124.694	brown:54.5378479925999,turquoise:70.1565320730226	brown:8,turquoise:8	brown:2,turquoise:17	brown:CCNH,NECAB3,YTHDC2,TUBB3,ATP6V0D1,TUBB,TERF2IP,KCND2,turquoise:PDZK1,SEC31A,ACHE,MAGEA11,NFKB2,CD40,CHST1,COPS3	brown:CCND3,NCOA6,turquoise:PER1,ASMT,ESR2,TRPC3,MYLK3,FGL1,MSX2,MYB,GNRH1,TXNIP,F2R,CFTR,DSC3,MEN1,MUC1,UTS2,SCG2
CID8515	WLN: T C6665 1A P IV OMNJ	DB01782	experimental	119.527	turquoise:118.499443774465,brown:1.02752941563584	turquoise:7,brown:1	turquoise:0,brown:3	turquoise:CDK1,MMP1,CRP,MAP3K1,KITLG,HGF,CYP3A4,brown:TBCC	turquoise:,brown:CLGN,GOT2,CYCS
CID5833	Mayoly-Spindler Brand of Spironolactone	DB00421	approved	119.246	brown:0,turquoise:119.24634139947	brown:0,turquoise:15	brown:2,turquoise:2	brown:,turquoise:EDA,MSX2,ASMT,NFKB2,PTH,CYP2C8,SLC12A1,HGF,GYPA,CRISP3,NFAT5,INS,PTGER3,CD40,KITLG	brown:ACLY,OLA1,turquoise:ACE2,FGL1
CID3386	UNII-01K63SUP8D	DB00472	approved	117.76	brown:0,turquoise:117.759623086144	brown:0,turquoise:10	brown:1,turquoise:3	brown:,turquoise:CYP2C9,CD40,CCNA2,NFKB2,CYP3A5,SI,KCNK2,CYP2C8,GAN,CYP3A4	brown:CCNA1,turquoise:CREBBP,HTR2B,INS
CID3767	Spectrum2_000107	DB00951	approved	117.309	brown:0,turquoise:117.308873452804	brown:1,turquoise:13	brown:3,turquoise:7	brown:NECAB3,turquoise:NDN,MSX2,CYP3A4,BST1,CYP2C8,PAH,LOX,CRP,CYP2C9,CFTR,CRYGC,LEP,TRPC5	brown:CYCS,PSMD12,GOT2,turquoise:FLG,COL4A3,CYP3A5,INS,ADK,CDH11,COL1A1
CID6540478	ORTHO-PREFEST	DB00957	approved	116.01	brown:11.6846673080285,turquoise:104.325010225774	brown:5,turquoise:14	brown:3,turquoise:26	brown:ZHX3,DYNLT3,CALB1,F8,KIFAP3,turquoise:ACHE,GFPT1,MAGEA11,CDH11,CASP6,MMP13,PTPRA,PTH,CFTR,COL1A1,BRCA2,TRPC4,CPT1A,INSL3	brown:OLA1,CYCS,HSD17B7,turquoise:EREG,ADIPOQ,TCL1B,SPAG8,SULT2A1,IGF1R,ALK,UTS2,LEP,CRISP1,F2R,TNP2,DRD3,PNLIP,IL12A,S100A7,BST1,ASPM,GAN,ESR2,SGCG,CDK1,EDDM3A,PRKAA2,LIPF,MTAP
CID4485	Chronadalate	DB01115	approved	115.861	brown:0,turquoise:115.86125248798	brown:0,turquoise:13	brown:1,turquoise:3	brown:,turquoise:CYP3A4,HGF,CYP2C8,PTH,ASMT,CYP3A5,MSX2,KITLG,GNRH1,LEP,INS,CACNG1,CYP2C9	brown:FGF13,turquoise:GAN,CDH11,SLBP
CID54675776	DB00759	DB00759	approved	115.064	turquoise:83.8838667057743,brown:31.1799349201755	turquoise:13,brown:5	turquoise:10,brown:5	turquoise:LONP1,CDH11,CR1,HGF,CYP3A4,ESM1,SI,SRM,MSTN,GNRH1,COL1A1,KITLG,CRISP3,brown:CLGN,NCOA6,CALB1,RNMT,MDH2	turquoise:IL12A,TAT,CYP2C8,MMP13,MMP1,CREBBP,HELLS,PSG1,CFTR,LEP,brown:CYCS,SLC24A3,NFKBIA,OLA1,GSS
CID5754	Heb-Cort	DB00741	approved	114.594	turquoise:95.1052431530153,brown:19.4883325878737	turquoise:12,brown:5	turquoise:9,brown:3	turquoise:GNRH1,COL1A1,CD40,LONP1,ESM1,CR1,CYP3A4,CDH11,NFKB2,MSTN,SRM,SI,brown:CLGN,RRBP1,MDH2,RNMT,CALB1	turquoise:HELLS,MMP1,LEP,CFTR,PSG1,IL12A,MMP13,CYP2C8,TAT,brown:SLC24A3,OLA1,NFKBIA
CID71398	Masoprocolum [INN-Latin]	DB00179	approved	113.924	turquoise:113.924072478821,brown:0	turquoise:8,brown:0	turquoise:1,brown:1	turquoise:IGF1R,INS,GNRH1,CD40,F2R,NFKB2,IL3,MMP13,brown:	turquoise:PRKAA2,brown:KIF2A
CID5591	Troglitazone	DB00197	withdrawn	111.774	brown:1.02752941563584,turquoise:110.746825025586	brown:2,turquoise:8	brown:3,turquoise:9	brown:CLGN,TBCC,turquoise:CYP2C8,ASS1,HGF,NFKB2,LEP,CD40,KITLG,CYP2C9	brown:FGF12,ATP5A1,FGF13,turquoise:MMP1,PRKAA2,IL1A,ADIPOQ,CYP3A5,GAN,CDH11,CYP3A4,SLC29A1
CID2396	GFX 203290	DB03777	experimental	108.641	turquoise:108.641008478111,brown:0	turquoise:8,brown:0	turquoise:1,brown:1	turquoise:LEP,KITLG,COL1A1,CD40,INS,PTH,HGF,NFKB2,brown:	turquoise:CDH11,brown:F8
CID445643	Prograf (TN)	DB00864	approved|investigational	107.235	brown:0,turquoise:107.234848835939	brown:1,turquoise:9	brown:5,turquoise:2	brown:NECAB3,turquoise:NFKB2,FHL1,CD28,IL3,HIC2,IL15,CYP3A4,CDKN2C,CD40	brown:CYCS,PSMD12,PTPRO,PIN1,PLD3,turquoise:MSX2,TNFRSF11B
CID46936318	9,10-DEEPITHIO-9,10-DIDEHYDROACANTHIFOLICIN	DB02169	experimental	106.493	brown:0,turquoise:106.492744697424	brown:3,turquoise:8	brown:0,turquoise:6	brown:MIA3,B4GALT5,NECAB3,turquoise:CDK1,MUC1,COL1A1,MYB,LEP,DENR,SEC31A,CASP6	brown:,turquoise:YOD1,PEX7,CPT1A,NDN,FGL1,CDH11
CID5291	BRD-K92723993-066-02-9	DB00619	approved	103.529	turquoise:81.1293084390596,brown:22.4000917350652	turquoise:6,brown:2	turquoise:3,brown:0	turquoise:MUSK,RAD51,KIF11,CYP3A5,CYP2C9,CYP3A4,brown:PDGFRB,CCND3	turquoise:CD40,NFKB2,SRM,brown:
CID54676038	3,3'-Methylenebis[4-hydroxy-1,2-benzopyrone]	DB00266	approved	102.536	turquoise:102.535520287223	turquoise:7	turquoise:0	turquoise:PRKAA2,CD40,IGF1R,TMOD3,CYP2C9,CYP3A5,NFKB2	turquoise:
CID545	DB04456	DB04456	experimental	101.341	brown:15.0066848803837,turquoise:86.3343951647835	brown:3,turquoise:6	brown:1,turquoise:1	brown:MIA3,ZC4H2,NFKBIA,turquoise:KITLG,CD40,HGF,CYP3A4,INS,NFKB2	brown:RBM14,turquoise:GIF
CID5755	Lentosone	DB00860	approved	97.7892	brown:0,turquoise:97.7892475810408	brown:0,turquoise:8	brown:3,turquoise:1	brown:,turquoise:MSX2,NFKB2,HGF,CYP3A4,MMP1,CRP,KITLG,CD40	brown:COPS4,OLA1,CLGN,turquoise:CYP3A5
CID2764	Spitacin	DB00537	approved|investigational	95.971	brown:0,turquoise:95.9710283719839	brown:0,turquoise:7	brown:1,turquoise:0	brown:,turquoise:CYP3A4,HGF,CRISP1,KITLG,TOP1,TOP2A,CYP3A5	brown:GOT2,turquoise:
CID36314	KBio1_000441	DB01229	approved	95.9036	turquoise:68.5109433152133,brown:27.3926857568261	turquoise:4,brown:3	turquoise:10,brown:2	turquoise:CFTR,EEF2,CDK1,EREG,brown:SMUG1,CYCS,CCNH	turquoise:F2R,CD40,KITLG,MAP3K1,BCL2L11,CYP3A4,HGF,MAPRE2,TUBB2A,NFKB2,brown:TUBB3,TUBB
CID446157	Rosuvastatin (INN)	DB01098	approved	95.6516	turquoise:95.651633807413	turquoise:7	turquoise:1	turquoise:MAP3K1,HGF,CYP3A4,KITLG,CYP3A5,CYP2C9,CRP	turquoise:INS
CID6439133	D08492	DB01098	approved	95.6516	turquoise:95.651633807413	turquoise:7	turquoise:1	turquoise:KITLG,HGF,CYP3A4,MAP3K1,CRP,CYP2C9,CYP3A5	turquoise:INS
CID445354	LMPR01090001	DB00162	approved|nutraceutical	95.4062	brown:0,turquoise:95.4061798067537	brown:1,turquoise:10	brown:5,turquoise:10	brown:NECAB3,turquoise:MSX2,NDN,HGF,CRP,MMP1,PAH,CRYGC,LEP,TRPC5,KITLG	brown:CLGN,CYCS,PSMD12,COPS4,GOT2,turquoise:ADK,INS,COL4A3,FLG,CFTR,COL1A1,SPN,PTGDR,CDH11,PTH
CID53232	SMR000673570	DB00227	approved|investigational	95.0667	turquoise:82.804471085582,brown:12.2622286651863	turquoise:5,brown:1	turquoise:5,brown:1	turquoise:EPOR,CYP2C8,CFTR,CD40,INS,brown:CYCS	turquoise:ITGA1,STK4,CYP2C9,HRAS,MSMB,brown:OLA1
CID5426	NINDS_000051	DB01041	approved|investigational|withdrawn	91.9984	turquoise:91.9983689111151,brown:0	turquoise:6,brown:0	turquoise:3,brown:3	turquoise:HGF,CD40,KITLG,MYB,NFKB2,CRP,brown:	turquoise:BUB1,CYP3A5,CRISP1,brown:COPS4,FGF13,GOT2
CID5035	KBio2_007497	DB00481	approved|investigational	90.574	turquoise:90.5739605781492,brown:0	turquoise:8,brown:1	turquoise:7,brown:0	turquoise:CD40,KITLG,NFKB2,GAN,CYP3A4,HGF,CYP2C8,NAT8,brown:F8	turquoise:EREG,TGFB3,MUC1,ESR2,TNFRSF11B,LIPF,TPH1,brown:
CID60823	Atorlip	DB01076	approved	90.1713	brown:0,turquoise:90.1713130708458	brown:0,turquoise:10	brown:5,turquoise:4	brown:,turquoise:ALOX15,CYP2C8,RELN,NFKB2,ASMT,CD40,MEOX1,INS,MMP1,CRP	brown:GOT2,PAFAH1B1,CLGN,PIN1,OLA1,turquoise:ADIPOQ,BRCA2,SLC10A2,GAN
CID4636594	DB01076	DB01076	approved	90.1713	turquoise:90.1713130708458,brown:0	turquoise:10,brown:0	turquoise:4,brown:5	turquoise:CD40,MEOX1,INS,MMP1,CRP,ALOX15,CYP2C8,NFKB2,ASMT,RELN,brown:	turquoise:BRCA2,ADIPOQ,GAN,SLC10A2,brown:GOT2,PAFAH1B1,CLGN,PIN1,OLA1
CID4829	SPBio_001897	DB01132	approved|investigational	88.5255	brown:1.02752941563584,turquoise:87.4979463477638	brown:2,turquoise:9	brown:1,turquoise:2	brown:TBCC,SMUG1,turquoise:MMP1,CRP,CYP2C9,COL1A1,CD40,SLCO1B3,ASMT,CYP3A4,CYP2C8	brown:CLGN,turquoise:PRKAA2,ADIPOQ
CID54687	Pravastatina [Spanish]	DB00175	approved	86.9887	brown:0,turquoise:86.9887495574098	brown:0,turquoise:7	brown:1,turquoise:2	brown:,turquoise:CYP2C9,CRISP3,CYP2C8,CYP3A4,HGF,KITLG,CD40	brown:OLA1,turquoise:ADIPOQ,INS
CID942	nicotine alkaloid	DB00184	approved	86.7407	brown:0,turquoise:86.7407481946274	brown:1,turquoise:9	brown:3,turquoise:7	brown:NECAB3,turquoise:IL1A,KAL1,ACHE,SCG2,ESR2,CD40,LIPF,LEP,GNRH1	brown:SNCA,GOT2,FGF13,turquoise:NPTX2,DRD3,SLC8A1,CYP3A4,CHRNA5,GAN,CDH11
CID5287969	Alvocidib	DB03496	experimental|investigational	86.6936	brown:10.4797048122636,turquoise:76.2139224725066	brown:1,turquoise:4	brown:0,turquoise:3	brown:CCND3,turquoise:GYPA,CDK2,F2RL3,CDK1	brown:,turquoise:OGFOD1,PYGL,PYGB
CID16231	HMS2089H05	DB00594	approved	86.5582	brown:0.847105229271279,turquoise:85.7110546895291	brown:1,turquoise:9	brown:0,turquoise:1	brown:ATP8B1,turquoise:TOP2A,MSX2,HGF,INS,SCNN1G,KITLG,GLRA3,SNW1,BNC1	brown:,turquoise:PTH
CID39186	BSPBio_001311	DB00343	approved	86.1072	turquoise:86.1072155605539,brown:0	turquoise:8,brown:0	turquoise:1,brown:1	turquoise:CYP3A4,HGF,CYP3A5,KITLG,LEP,INS,CYP2C9,CACNG1,brown:	turquoise:CDH11,brown:FGF13
CID54454	Zocor (TN)	DB00641	approved	85.5167	turquoise:76.7397760324705,brown:8.77694600905031	turquoise:10,brown:1	turquoise:8,brown:5	turquoise:KITLG,PRODH,CRP,MMP1,ALOX15,HGF,PAFAH2,CYP2C8,IL17A,ASMT,brown:GOT2	turquoise:NFKB2,DRD3,GAN,BIRC3,SETDB1,NR4A3,F2R,CD40,brown:OLA1,CLGN,UBAP2,PAFAH1B1,SMUG1
CID311	F 0001 (polycarboxylic acid)	DB04272	nutraceutical	84.9346	brown:0,turquoise:84.9346150324095	brown:2,turquoise:7	brown:2,turquoise:1	brown:KIF2A,F8,turquoise:PRKAA2,DNAJC3,CYP3A4,NDC80,F2R,CYP2C9,CYP3A5	brown:MDH2,ATPIF1,turquoise:INS
CID3488	C07022	DB01016	approved	84.5205	brown:0,turquoise:84.5205016174032	brown:1,turquoise:11	brown:2,turquoise:1	brown:ZHX3,turquoise:CFTR,CYP2C9,CRP,CPT1A,UTS2,CYP3A4,ZRSR2,IL12B,CDH11,MSX2,IL12A	brown:GOT2,OLA1,turquoise:LEP
CID5839	11beta,21-dihydroxy-3,20-dioxopregn-4-en-18-al	DB04630	experimental	84.5002	turquoise:51.3372353406692,brown:33.1629579138248	turquoise:6,brown:3	turquoise:12,brown:3	turquoise:CDH11,HRAS,INS,ADIPOQ,IL12A,LARP1,brown:CCNA1,MAPK9,GOT2	turquoise:LEP,MEOX1,TSC22D3,SCNN1G,CD40,KITLG,CCNA2,SERPINB3,PER1,NFKB2,PI3,HGF,brown:SLC24A3,MLLT3,OLA1
CID3108	Peridamol	DB00975	approved	83.8022	brown:22.1212771511719,turquoise:61.6809020180611	brown:4,turquoise:9	brown:1,turquoise:3	brown:NECAB3,ATP8B1,NCOA6,GOT2,turquoise:CRP,CRISP3,CD40,KITLG,NFKB2,C9,PTGDR,PDE5A,HGF	brown:GSS,turquoise:FPR2,SLC29A1,PRKAA2
CID2244	enterosarein	DB00945	approved	82.9943	turquoise:50.393305686138,brown:32.6009819634355	turquoise:8,brown:5	turquoise:5,brown:3	turquoise:CD40,KITLG,CRP,HGF,CYP3A4,PTGDR,NFKB2,C9,brown:NCOA6,NECAB3,ATP8B1,GOT2,CCND3	turquoise:FPR2,PRKAA2,PNKP,DRD3,MSX2,brown:CYCS,PDXK,GSS
CID5280443	Bio1_001354	DB07352	experimental	81.9171	turquoise:69.6548225910208,brown:12.2622286651863	turquoise:3,brown:1	turquoise:4,brown:1	turquoise:TOP2A,CDK1,MMP13,brown:CYCS	turquoise:CFTR,LIPF,ESR2,MSX2,brown:ZC4H2
CID5361	Suramin	DB04786	approved	81.501	brown:13.2912022102567,turquoise:68.2097824939308	brown:1,turquoise:6	brown:1,turquoise:2	brown:CCNA1,turquoise:HGF,CD40,KITLG,GIF,INS,MSX2	brown:FGF13,turquoise:PRKDC,CCNA2
CID3961	Losartan [INN:BAN]	DB00678	approved	81.4877	brown:0,turquoise:81.4877405740307	brown:0,turquoise:9	brown:1,turquoise:2	brown:,turquoise:KITLG,CYP2C9,INS,PTH,CYP2C8,CYP3A4,HGF,GYPA,ASMT	brown:ACLY,turquoise:ACE2,SDC2
CID5458213	MolPort-002-513-586	DB01045	approved	79.3854	brown:0,turquoise:79.3854463412888	brown:0,turquoise:7	brown:1,turquoise:7	brown:,turquoise:SLCO1B3,HTR2B,NFKB2,PRODH,CYP7A1,CD40,CYP2C8	brown:OLA1,turquoise:CYP2C9,CYP3A5,SULT2A1,F2R,GAN,CYP3A4,HRAS
CID5381226	Archidyn	DB01045	approved	79.3854	brown:0,turquoise:79.3854463412888	brown:0,turquoise:7	brown:1,turquoise:7	brown:,turquoise:SLCO1B3,PRODH,NFKB2,HTR2B,CD40,CYP7A1,CYP2C8	brown:OLA1,turquoise:CYP2C9,SULT2A1,CYP3A5,F2R,GAN,CYP3A4,HRAS
CID888	Magnesium cation	DB01378	nutraceutical	79.1713	brown:0,turquoise:79.1713083361459	brown:0,turquoise:9	brown:1,turquoise:9	brown:,turquoise:CRP,UTS2,COPS3,KITLG,MSX2,ASMT,HRAS,HGF,ZRSR2	brown:SNCA,turquoise:MYLK3,ZNF384,NDN,PDC,LUC7L,COL1A1,COL4A3,IGF1R,ALK
CID56069	CID2375	DB02932	experimental	77.5634	turquoise:77.5633515326054,brown:0	turquoise:7,brown:0	turquoise:0,brown:1	turquoise:TNP2,CYP2C9,EREG,CYP3A4,HGF,KITLG,CCNA2,brown:	turquoise:,brown:CCNA1
CID2375	TL8005814	DB01128	approved	77.5634	brown:0,turquoise:77.5633515326054	brown:0,turquoise:7	brown:1,turquoise:0	brown:,turquoise:EREG,TNP2,CYP2C9,CCNA2,KITLG,HGF,CYP3A4	brown:CCNA1,turquoise:
CID126941	Maxtrex	DB00563	approved	77.025	brown:1.44509981799826,turquoise:75.579916529295	brown:1,turquoise:7	brown:2,turquoise:1	brown:CLTB,turquoise:HGF,KITLG,CFTR,CRP,CRISP3,SRM,PAH	brown:ICMT,CYCS,turquoise:NDN
CID5959	Kamaver	DB00446	approved	76.3468	turquoise:76.3468150733299,brown:0	turquoise:6,brown:0	turquoise:0,brown:1	turquoise:CYP2C8,CYP3A4,HGF,KITLG,CYP3A5,CYP2C9,brown:	turquoise:,brown:CYCS
CID446155	Fluvastatin	DB01095	approved	75.8292	brown:0,turquoise:75.8292261719492	brown:0,turquoise:5	brown:1,turquoise:1	brown:,turquoise:MMP1,HGF,CD40,KITLG,CYP2C8	brown:CLGN,turquoise:GAN
CID1548972	HMS2089P06	DB01095	approved	75.8292	turquoise:75.8292261719492,brown:0	turquoise:5,brown:0	turquoise:1,brown:1	turquoise:CYP2C8,KITLG,CD40,HGF,MMP1,brown:	turquoise:GAN,brown:CLGN
CID4539	Norfloxacinum	DB01059	approved	75.2175	turquoise:75.2174553469051	turquoise:5	turquoise:1	turquoise:KITLG,CYP3A4,HGF,TOP2A,CYP3A5	turquoise:INS
CID896	KBio1_000353	DB01065	approved|nutraceutical	74.941	turquoise:74.9409551353184,brown:0	turquoise:10,brown:1	turquoise:3,brown:2	turquoise:CD40,BTC,GNRH1,CRISP3,FLG,EREG,NFKB2,MGAM,ASMT,CYP3A5,brown:NECAB3	turquoise:ADK,HNRNPH1,EEF2,brown:CYCS,ZC4H2
CID439501	G-Strophanthin (JAN)	DB01092	approved	73.8614	brown:0,turquoise:73.8614103327811	brown:1,turquoise:5	brown:3,turquoise:3	brown:NECAB3,turquoise:TOP2A,NFKB2,CRISP3,PTH,CD40	brown:SNCA,OLA1,PCMT1,turquoise:GNRH1,MSX2,COPS3
CID4946	PROPRANOLOL HCL INTENSOL	DB00571	approved|investigational	73.4884	brown:0,turquoise:73.4884192998436	brown:0,turquoise:9	brown:1,turquoise:5	brown:,turquoise:CDH11,GYPA,HGF,PTH,MSX2,CYP3A5,KITLG,SCT,COPS3	brown:ACLY,turquoise:INS,PRKAA2,SEC31A,LEP,ACE2
CID3339	GRS-027	DB01039	approved	73.2389	turquoise:64.6910579550399,brown:8.54783684897206	turquoise:8,brown:2	turquoise:5,brown:2	turquoise:CYP2C9,CRP,KITLG,MSTN,CYP2C8,CD320,ALOX15,HGF,brown:KANK1,PEX19	turquoise:CPT1A,ADIPOQ,CYP3A5,ACAA2,PRKAA2,brown:PAFAH1B1,ZHX3
CID6013	Testosteroid	DB00624	approved|investigational	73.2128	brown:23.96078978559,turquoise:49.2520296357525	brown:3,turquoise:5	brown:2,turquoise:9	brown:CEBPD,COPS4,GOT2,turquoise:MMP1,BRCA2,ADIPOQ,PNLIP,GLUD1	brown:F8,CLGN,turquoise:ESR2,CYP2C9,CRISP3,LIPF,TNFRSF11B,PSG1,MYH6,ASMT,GAN
CID3823	Fungarest	DB01026	approved|investigational	73.1961	turquoise:73.1960537553091,brown:0	turquoise:8,brown:0	turquoise:0,brown:2	turquoise:F2R,CYP2C9,CYP2C8,DNAJC3,CYP3A4,GAN,MSX2,CYP3A5,brown:	turquoise:,brown:ATPIF1,OLA1
CID392622	CHEMBL163	DB00503	approved|investigational	73.0126	brown:0,turquoise:73.0125759624646	brown:0,turquoise:6	brown:1,turquoise:2	brown:,turquoise:LEP,CD320,CD40,CYP3A5,NFKB2,INS	brown:OLA1,turquoise:CDH11,CYP2C9
CID44120114	Staurosporine	DB02010	experimental	72.5284	brown:22.7419334774499,turquoise:49.7864524856636	brown:3,turquoise:6	brown:2,turquoise:4	brown:CCND3,CYCS,MTF1,turquoise:MSX2,INS,GNRH1,PTH,TOP1,ERCC4	brown:BRF2,KIF2A,turquoise:NFKB2,STK4,MSMB,CD40
CID4064	Tranquilate	DB00371	approved|illicit	72.5146	turquoise:50.393305686138,brown:22.1212771511719	turquoise:7,brown:4	turquoise:3,brown:2	turquoise:PTGDR,CRP,NFKB2,C9,KITLG,CD40,HGF,brown:NCOA6,ATP8B1,NECAB3,GOT2	turquoise:FPR2,ACHE,PRKAA2,brown:MAVS,GSS
CID64143	1ohr	DB00220	approved	72.4737	turquoise:72.4737201732739,brown:0	turquoise:5,brown:0	turquoise:1,brown:1	turquoise:CYP3A4,GAN,CDK2,CYP2C9,CYP3A5,brown:	turquoise:INS,brown:OLA1
CID24360	CHEBI:27656	DB04690	experimental	72.031	brown:12.2622286651863,turquoise:59.768749968888	brown:1,turquoise:3	brown:0,turquoise:0	brown:CYCS,turquoise:TAT,TOP1,CDK2	brown:,turquoise:
CID449241	LS-172674	DB07995	experimental	71.2531	turquoise:71.2531016484743,brown:0	turquoise:5,brown:0	turquoise:0,brown:1	turquoise:CFTR,KITLG,HGF,CYP3A5,INS,brown:	turquoise:,brown:TXNL1
CID37542	BPBio1_001195	DB00811	approved	70.243	turquoise:69.5669619240285,brown:0.675990050594477	turquoise:4,brown:1	turquoise:0,brown:0	turquoise:ADK,CREBBP,HGF,KITLG,brown:RRBP1	turquoise:,brown:
CID5289419	MLS001074893	DB03428	experimental	70.061	turquoise:70.0609934080746	turquoise:2	turquoise:0	turquoise:CDK2,CDK1	turquoise:
CID5280863	Indigo yellow	DB01852	experimental	70.0228	turquoise:70.022838656616	turquoise:4	turquoise:5	turquoise:CDK1,HGF,CYP3A4,KITLG	turquoise:SETDB1,ESR2,LIPF,TNFRSF11B,F2R
CID176870	C400278	DB00530	approved|investigational	69.5325	turquoise:69.5324540411476	turquoise:3	turquoise:2	turquoise:RAD51,CDK2,CYP3A4	turquoise:F2R,EDDM3A
CID446220	C8912_SIGMA	DB00907	approved|illicit	69.3489	turquoise:69.3488742370797,brown:0	turquoise:7,brown:0	turquoise:7,brown:4	turquoise:INS,FHL1,CYP2C9,F2R,CYP3A4,FCN2,CYP2C8,brown:	turquoise:DRD3,CREBBP,PLK4,NFKB2,CD40,KITLG,HGF,brown:NEFH,NEFL,SCN3A,ATP8B1
CID5760	Nose candy	DB00907	approved|illicit	69.3489	brown:0,turquoise:69.3488742370797	brown:0,turquoise:7	brown:4,turquoise:7	brown:,turquoise:FCN2,CYP2C8,F2R,CYP3A4,CYP2C9,INS,FHL1	brown:ATP8B1,SCN3A,NEFL,NEFH,turquoise:CD40,KITLG,HGF,DRD3,PLK4,NFKB2,CREBBP
CID65513	Histamine phosphate (TN)	DB00667	approved	68.4271	turquoise:68.42708793881	turquoise:8	turquoise:9	turquoise:IL12B,CYP3A4,ITGA4,IL12A,SCG2,COPS3,CMA1,CYP2C9	turquoise:SCT,PDE4C,COL1A1,KITLG,GNRH1,TRPC3,HGF,PTGDR,MSX2
CID5280723	C04741	DB00770	approved|investigational	67.7444	brown:0,turquoise:67.7444495089825	brown:0,turquoise:8	brown:3,turquoise:2	brown:,turquoise:CYP3A5,TCN1,COPS3,PYGL,PYGB,SCT,CD40,COL1A1	brown:GOT2,KANK1,CYCS,turquoise:INS,PTH
CID149351	Prink	DB00770	approved|investigational	67.7444	brown:0,turquoise:67.7444495089825	brown:0,turquoise:8	brown:3,turquoise:2	brown:,turquoise:CD40,COL1A1,SCT,PYGL,COPS3,PYGB,TCN1,CYP3A5	brown:CYCS,KANK1,GOT2,turquoise:INS,PTH
CID2541	NCGC00167474-01	DB00796	approved	66.7921	turquoise:66.7921414794406	turquoise:5	turquoise:0	turquoise:ASMT,NFKB2,CYP2C9,CYP2C8,CD40	turquoise:
CID36462	NChemBio.2007.10-comp19	DB00773	approved	66.6774	turquoise:54.4151215058407,brown:12.2622286651863	turquoise:5,brown:1	turquoise:6,brown:0	turquoise:PRODH,TOP2A,FOXC1,CFTR,CYP2C8,brown:CYCS	turquoise:NFKB2,CYP3A5,KITLG,CD40,TXNIP,HGF,brown:
CID21704	IDI1_000191	DB00194	approved	66.2885	turquoise:66.2884855653684,brown:0	turquoise:7,brown:1	turquoise:7,brown:1	turquoise:PYGL,ADK,NFKB2,PYGB,MSX2,CD40,SEC31A,brown:ZC4H2	turquoise:CFTR,TXNIP,PSG1,PRKAA2,MSMB,P2RY1,MUC1,brown:GOT2
CID5920	3,3',5-Triiodo-L-thyronine	DB00279	approved	64.456	turquoise:21.3062272263256,brown:43.1498226733141	turquoise:4,brown:5	turquoise:3,brown:0	turquoise:CYP3A5,CRISP3,ACHE,CDH11,brown:PSMD12,SLCO4A1,CYCS,DDX25,MDH2	turquoise:BST1,MMP13,LEP,brown:
CID3001055	Weichilin	DB00863	approved	64.3345	turquoise:64.3345230538493	turquoise:6	turquoise:0	turquoise:CYP3A5,MSX2,PTH,CYP3A4,HGF,KITLG	turquoise:
CID5342	BPBio1_000220	DB01138	approved	63.8716	turquoise:62.4265276603596,brown:1.44509981799826	turquoise:4,brown:1	turquoise:2,brown:0	turquoise:CYP2C8,CREBBP,CYP2C9,FOXC1,brown:CLTB	turquoise:GAN,F2R,brown:
CID28486	Lithium(+)	DB01356	approved	63.6718	turquoise:63.6718291208296	turquoise:9	turquoise:6	turquoise:PRKDC,FGL1,ZNF384,ACHE,DRD3,FKBP9,NDC80,TRPC3,INS	turquoise:L3MBTL1,F2R,SLC8A1,ATP2C1,MSX2,MAPT
CID936	Vitamin B (VAN)	DB02701	experimental	63.5448	brown:0,turquoise:63.5447615780631	brown:1,turquoise:9	brown:3,turquoise:7	brown:NECAB3,turquoise:CYP3A4,NDN,MSX2,LEP,TRPC5,CRYGC,PAH,CRP,UPK1B	brown:GOT2,CYCS,PSMD12,turquoise:FLG,COL4A3,ADK,INS,CDH11,COL1A1,CFTR
CID5753	Pregn-4-ene-3,20-dione, 11beta,21-dihydroxy-	DB04652	experimental	63.5214	turquoise:61.7655356430267,brown:1.75586926761941	turquoise:5,brown:1	turquoise:5,brown:1	turquoise:NFKB2,CYP3A5,PER1,CDH11,CD40,brown:RNMT	turquoise:F2R,TSC22D3,TAT,LEP,MUSK,brown:NECAB3
CID1349907	Sanofi Synthelabo Brand of Methimazole	DB00763	approved	63.2637	turquoise:63.2637252429963	turquoise:6	turquoise:1	turquoise:KITLG,GAN,CYP3A4,HGF,CYP2C8,CYP2C9	turquoise:INS
CID65016	Agenerase	DB00701	approved	63.0614	brown:0,turquoise:63.061438446198	brown:0,turquoise:7	brown:1,turquoise:2	brown:,turquoise:KITLG,GAN,CDH11,HGF,CYP3A4,INS,CYP3A5	brown:NECAB3,turquoise:LEP,GBX2
CID2733526	1ya4	DB00675	approved	63.0099	turquoise:62.0055227252628,brown:1.00433499710395	turquoise:10,brown:1	turquoise:12,brown:1	turquoise:CYP3A5,EREG,DBT,CYP2C8,GAN,ESR2,CYP2C9,INS,SUV39H2,LIPF,brown:PTPRO	turquoise:MSX2,PNLIP,DRD3,ASPM,HGF,CYP3A4,CRAT,COPS3,COL1A1,KITLG,F2R,CES2,brown:NECAB3
CID4173	KBio2_006651	DB00916	approved	62.9569	turquoise:62.956902001186	turquoise:5	turquoise:0	turquoise:HGF,CYP3A4,KITLG,CYP2C8,CYP2C9	turquoise:
CID3676	Duncaine	DB00281	approved	62.6109	brown:0.805623580548518,turquoise:61.8053067056084	brown:3,turquoise:8	brown:5,turquoise:11	brown:RRBP1,F8,CLGN,turquoise:PAH,INS,PYGL,PYGB,CYP2C9,LEP,CYP3A4,SEC31A	brown:PSMD12,INA,GOT2,COPS4,SCN3A,turquoise:PTH,TAT,CDH11,ICAM4,HGF,BCAT2,ADRA1A,PDC,PRKAA2,KITLG,MMP1
CID2662	DivK1c_000893	DB00482	approved|investigational	62.5966	turquoise:50.8804087854789,brown:11.7162368379686	turquoise:5,brown:3	turquoise:2,brown:1	turquoise:CRP,UPK1B,KITLG,HGF,IL7,brown:FLT1,RNMT,ANGPT2	turquoise:VPS4B,INS,brown:KIF2A
CID446284	Icosapentum	DB00159	approved|nutraceutical	62.3232	turquoise:62.0543014608127,brown:0.268876036540776	turquoise:6,brown:1	turquoise:1,brown:1	turquoise:INS,MMP1,CYP3A4,SLC8A1,HGF,KITLG,brown:FGF12	turquoise:CYP3A5,brown:CLGN
CID2973	Prestwick0_000725	DB00746	approved|investigational	62.0943	brown:0,turquoise:62.094295190447	brown:1,turquoise:4	brown:2,turquoise:1	brown:ZC4H2,turquoise:KITLG,HGF,CDK2,SMG1	brown:CYCS,SCN3A,turquoise:TRAP1
CID5950	L-alpha-Aminopropionic acid	DB00160	approved|nutraceutical	61.2737	turquoise:61.2737436041847	turquoise:5	turquoise:1	turquoise:CRP,KITLG,HGF,NDC80,CYP3A4	turquoise:INS
CID2157	Armstrong Brand of Amiodarone Hydrochloride	DB01118	approved|investigational	61.072	brown:12.2622286651863,turquoise:48.8097357988394	brown:1,turquoise:4	brown:0,turquoise:3	brown:CYCS,turquoise:CYP3A5,CYP2C9,CYP2C8,CYP3A4	brown:,turquoise:HGF,KITLG,ASMT
CID5487301	C16H23N5O	DB01079	investigational|withdrawn	60.8088	turquoise:60.8087662655128	turquoise:5	turquoise:0	turquoise:CYP2C8,CYP3A4,CYP3A5,CYP2C9,HTR2B	turquoise:
CID4592	KBioGR_000330	DB02116	experimental	60.4554	brown:25.1239113693903,turquoise:35.3314387690794	brown:1,turquoise:1	brown:1,turquoise:0	brown:EEF1A1,turquoise:CDK2	brown:MAPK9,turquoise:
CID3899	MLS-0003109.0001	DB01097	approved|investigational	59.5493	turquoise:59.5492660832904	turquoise:5	turquoise:0	turquoise:CYP2C9,HGF,KITLG,SPN,CYP2C8	turquoise:
CID73284	C5H9NO4	DB03387	experimental	59.4822	brown:13.2058437118625,turquoise:46.276324317051	brown:3,turquoise:5	brown:1,turquoise:14	brown:DMXL2,NECAB3,CYCS,turquoise:EEF2,CDH11,SLC10A2,MAPT,MSX2	brown:KCND2,turquoise:ERCC4,KITLG,CD40,CFTR,GNRH1,LEP,INS,PRODH,TGFB3,HGF,TGFB2,BST1,ASMT,NFKB2
CID33032	L-Glutamic acid (9CI)	DB00142	nutraceutical	59.4822	brown:13.2058437118625,turquoise:46.276324317051	brown:3,turquoise:5	brown:1,turquoise:14	brown:CYCS,NECAB3,DMXL2,turquoise:MAPT,MSX2,EEF2,CDH11,SLC10A2	brown:KCND2,turquoise:TGFB3,PRODH,INS,LEP,GNRH1,CD40,KITLG,CFTR,ERCC4,ASMT,NFKB2,BST1,TGFB2,HGF
CID55245	C07652	DB00834	approved|investigational	59.1356	turquoise:59.1355692101242,brown:0	turquoise:5,brown:1	turquoise:2,brown:2	turquoise:CD40,CYP3A4,GNRH1,NFKB2,CYP3A5,brown:CLGN	turquoise:MMP1,CRAT,brown:TM7SF2,F8
CID3559	KBio2_007526	DB00502	approved	58.4392	brown:0,turquoise:58.4392329806895	brown:1,turquoise:9	brown:1,turquoise:8	brown:REEP5,turquoise:C9,HGF,CYP3A4,MSMB,CRISP3,INS,MUC1,SMG1,KITLG	brown:NECAB3,turquoise:NFKB2,PTGDR,DRD3,GH2,VHL,AMELX,CD40,NDC80
CID9875401	Xarelto	DB08477	experimental	57.6055	turquoise:36.3496024003031,brown:21.2558685445906	turquoise:4,brown:2	turquoise:2,brown:0	turquoise:CYP2C8,CYP3A4,GAN,CYP2C9,brown:PDGFRB,FLT1	turquoise:PEX7,ASPM,brown:
CID216239	Sorafenib [INN]	DB00398	approved|investigational	57.6055	turquoise:36.3496024003031,brown:21.2558685445906	turquoise:4,brown:2	turquoise:2,brown:0	turquoise:CYP2C9,CYP3A4,GAN,CYP2C8,brown:FLT1,PDGFRB	turquoise:ASPM,PEX7,brown:
CID163659	D00468	DB06810	approved|withdrawn	57.5123	turquoise:57.5122820531344	turquoise:4	turquoise:0	turquoise:IL17A,SETDB1,MYB,COL1A1	turquoise:
CID5333	Deseptyl	DB00259	approved	57.4846	turquoise:57.4846458940858	turquoise:3	turquoise:1	turquoise:CYP2C9,CYP3A4,CDK2	turquoise:COL1A1
CID54678486	NSC59813	DB00682	approved	57.2945	turquoise:57.2944956395327	turquoise:6	turquoise:0	turquoise:HGF,KITLG,CYP2C8,CYP2C9,TMOD3,TCN1	turquoise:
CID518740	Arsenic trioxide (JP15/USAN)	DB01169	approved|investigational	56.9786	turquoise:56.978642124268	turquoise:6	turquoise:1	turquoise:TNP2,SUMO3,CYP3A4,TNFRSF11B,F2R,TRIM27	turquoise:CREBBP
CID5359268	CHEBI:33629	DB01370	approved	56.5432	turquoise:18.6660379119128,brown:37.8772005079878	turquoise:2,brown:4	turquoise:2,brown:0	turquoise:PTH,MAPT,brown:NEFL,NEFH,SNCA,CYCS	turquoise:GLUD1,NDC80,brown:
CID5280360	NSC 196514	DB00917	approved	56.4104	turquoise:51.6488900144671,brown:4.76147296131472	turquoise:6,brown:2	turquoise:15,brown:5	turquoise:CDH11,COL1A1,CR1,PRKAA2,CD28,CRISP3,brown:FGF13,TERF2IP	turquoise:HGF,MSMB,PTH,IL17A,CCL17,NFKB2,PER1,KITLG,CD40,ESRRA,MLN,PTGER3,GNRH1,LEP,TMOD3,brown:GOT2,NME1,OPTN,NCOA6,CEBPD
CID4585	I06-0784	DB00334	approved|investigational	56.1731	turquoise:56.1731191037851	turquoise:7	turquoise:0	turquoise:DRD3,ADRA1A,HTR7,CYP2C9,MSX2,CYP3A4,PRKAA2	turquoise:
CID5991	17-alpha-Ethynylestradiol-17-beta	DB00977	approved	55.1586	turquoise:55.1585948181839,brown:0	turquoise:3,brown:1	turquoise:4,brown:0	turquoise:INS,CDK2,CYP2C8,brown:F8	turquoise:ESR2,EREG,LIPF,F2R,brown:
CID13109	Norgestrel [Progestins]	DB00367	approved|investigational	55.1586	brown:0,turquoise:55.1585948181839	brown:1,turquoise:3	brown:1,turquoise:4	brown:F8,turquoise:CDK2,CYP2C8,INS	brown:SRD5A1,turquoise:LIPF,F2R,EREG,ESR2
CID1054	Vitaped	DB00165	approved|nutraceutical	54.535	brown:1.01720089823834,turquoise:53.5178472007386	brown:2,turquoise:7	brown:4,turquoise:10	brown:NECAB3,FGF13,turquoise:MSX2,CRP,NDN,PAH,LEP,TRPC5,CRYGC	brown:SNCA,GOT2,CYCS,PSMD12,turquoise:CDH11,NFKB2,CFTR,COL1A1,CD40,GNRH1,INS,ADK,FLG,COL4A3
CID34698	UNII-957E6438QA	DB00444	approved	54.3656	turquoise:54.3656436440299	turquoise:4	turquoise:0	turquoise:CYP3A4,PTH,CYP2C9,TOP2A	turquoise:
CID5816	EINECS 200-098-7	DB00668	approved	53.9938	turquoise:53.188225459115,brown:0.805623580548518	turquoise:7,brown:3	turquoise:11,brown:2	turquoise:CYP3A4,LEP,SEC31A,PAH,PYGL,PYGB,CYP2C9,brown:RRBP1,F8,CLGN	turquoise:MMP1,KITLG,PRKAA2,ADRA1A,PDC,BCAT2,HGF,ICAM4,CDH11,PTH,TAT,brown:COPS4,GOT2
CID54670067	Lemascorb	DB00126	approved|nutraceutical	53.5178	brown:0,turquoise:53.5178472007386	brown:1,turquoise:7	brown:3,turquoise:7	brown:NECAB3,turquoise:NDN,PAH,MSX2,CRP,LEP,TRPC5,CRYGC	brown:PSMD12,CYCS,GOT2,turquoise:CFTR,CDH11,COL1A1,ADK,INS,COL4A3,FLG
CID446156	cerivastatin acid	DB00439	withdrawn	52.7263	turquoise:52.7262841761815	turquoise:5	turquoise:3	turquoise:CRP,HGF,KITLG,PTH,CYP2C8	turquoise:GAN,F2R,SETDB1
CID62959	CID62959	DB00685	approved|withdrawn	51.8006	turquoise:51.8006278974367	turquoise:3	turquoise:0	turquoise:HGF,KITLG,TOP2A	turquoise:
CID174174	Minims Atropine	DB00572	approved	51.7129	turquoise:51.7128891854533,brown:0	turquoise:7,brown:0	turquoise:0,brown:4	turquoise:MMP10,ZNF384,MLN,MMP1,NKX2-1,MSX2,INS,brown:	turquoise:,brown:CLGN,SNCA,INA,COPS4
CID64692	Cytospaz	DB00424	approved	51.7129	turquoise:51.7128891854533,brown:0	turquoise:7,brown:0	turquoise:0,brown:4	turquoise:INS,MMP1,MSX2,NKX2-1,MLN,ZNF384,MMP10,brown:	turquoise:,brown:COPS4,INA,SNCA,CLGN
CID154417	Anaspaz	DB00424	approved	51.7129	brown:0,turquoise:51.7128891854533	brown:0,turquoise:7	brown:4,turquoise:0	brown:,turquoise:MMP10,ZNF384,MLN,MMP1,MSX2,NKX2-1,INS	brown:INA,COPS4,SNCA,CLGN,turquoise:
CID1986	Apo Acetazolamide	DB00819	approved	51.4552	turquoise:51.4552312646505	turquoise:5	turquoise:1	turquoise:CYP3A4,HGF,KITLG,PTH,CA3	turquoise:INS
CID2162	Amlocard	DB00381	approved	51.4222	turquoise:51.4222258792266,brown:0	turquoise:5,brown:0	turquoise:1,brown:1	turquoise:MMP1,CYP2C9,CYP2C8,GAN,CYP3A4,brown:	turquoise:NPDC1,brown:CLGN
CID243	Dracylic acid	DB03793	experimental	51.3692	turquoise:51.3691644292633	turquoise:4	turquoise:1	turquoise:CFTR,LIPF,CRISP3,ESR2	turquoise:INS
CID5978	CHEBI:28445	DB00541	approved|investigational	50.8353	turquoise:41.7020371640155,brown:9.13325858333728	turquoise:3,brown:1	turquoise:1,brown:2	turquoise:INS,CFTR,CYP3A4,brown:SUCLA2	turquoise:F2R,brown:TUBB,ATPIF1
CID5625	Rescriptor	DB00705	approved	50.7779	turquoise:50.7778859414876	turquoise:4	turquoise:0	turquoise:CYP3A4,CYP2C8,CYP3A5,CYP2C9	turquoise:
CID3440	KBio2_004148	DB00695	approved	50.5461	turquoise:50.5460825530566	turquoise:8	turquoise:0	turquoise:PTGER3,KITLG,CRISP3,NFAT5,INS,SLC12A1,HGF,MSX2	turquoise:
CID2471	SMR000058418	DB00887	approved	50.4112	turquoise:50.4111542489389,brown:0	turquoise:6,brown:0	turquoise:0,brown:1	turquoise:SNW1,CFTR,SLC12A1,INS,CRISP3,LRRC1,brown:	turquoise:,brown:SAMM50
CID5462516	UNII-KI8H7H19WL	DB00976	approved	50.331	turquoise:50.3309502921617	turquoise:4	turquoise:0	turquoise:CYP3A4,HGF,KITLG,CYP3A5	turquoise:
CID70789201	DB00976	DB00976	approved	50.331	turquoise:50.3309502921617	turquoise:4	turquoise:0	turquoise:KITLG,CYP3A4,HGF,CYP3A5	turquoise:
CID3672	Provon	DB01050	approved	50.2971	turquoise:50.297096680748,brown:0	turquoise:5,brown:1	turquoise:0,brown:1	turquoise:CRP,CYP2C9,CRISP3,KITLG,HGF,brown:NECAB3	turquoise:,brown:OLA1
CID2094	1H-pyrazolo[3,4-d]pyrimidin-4-ol	DB00437	approved	49.4327	brown:0,turquoise:49.4326922306367	brown:0,turquoise:4	brown:1,turquoise:0	brown:,turquoise:CYP3A4,CYP2C8,CYP2C9,CYP3A5	brown:SUB1,turquoise:
CID6915744	D01710	DB00778	approved|withdrawn	48.5177	turquoise:44.3254277727767,brown:4.19226833952912	turquoise:3,brown:1	turquoise:0,brown:0	turquoise:CDK2,CYP3A4,GAN,brown:CNOT6	turquoise:,brown:
CID5480431	CID5480431	DB00778	approved|withdrawn	48.5177	brown:4.19226833952912,turquoise:44.3254277727767	brown:1,turquoise:3	brown:0,turquoise:0	brown:CNOT6,turquoise:CDK2,CYP3A4,GAN	brown:,turquoise:
CID46936934	EB-1089	DB04258	experimental	48.4044	turquoise:48.404365408814	turquoise:2	turquoise:2	turquoise:CDK2,F2R	turquoise:KITLG,HGF
CID8549	CID8549	DB00468	approved	48.2589	turquoise:39.1256740365623,brown:9.13325858333728	turquoise:4,brown:1	turquoise:2,brown:3	turquoise:CYP2C8,SRM,FHL1,CYP2C9,brown:SUCLA2	turquoise:COPS3,CYP3A4,brown:MLLT3,OLA1,KCND2
CID104741	Fulvestrant [USAN]	DB00947	approved|investigational	48.0862	turquoise:33.6579920665596,brown:14.428248495809	turquoise:4,brown:1	turquoise:1,brown:0	turquoise:EREG,ESR2,LIPF,S100A7,brown:PSMD12	turquoise:F2R,brown:
CID17756771	DB00947	DB00947	approved|investigational	48.0862	turquoise:33.6579920665596,brown:14.428248495809	turquoise:4,brown:1	turquoise:1,brown:0	turquoise:LIPF,S100A7,EREG,ESR2,brown:PSMD12	turquoise:F2R,brown:
CID60663	NCGC00161420-01	DB01388	withdrawn	47.7795	turquoise:47.7794546855822,brown:0	turquoise:6,brown:0	turquoise:1,brown:1	turquoise:CYP3A5,MSX2,ASMT,DNAJC3,CYP3A4,F2R,brown:	turquoise:NPDC1,brown:SCN3A
CID10180	DB04967	DB04967	approved|investigational	46.939	turquoise:46.9390275398851	turquoise:3	turquoise:1	turquoise:TOP1,TOP2A,TFPI2	turquoise:APEX1
CID3463	Genpharm Brand of Gemfibrozil	DB01241	approved	46.734	turquoise:46.7339829650918	turquoise:6	turquoise:1	turquoise:CYP2C8,HGF,KITLG,PSG1,CYP2C9,RELN	turquoise:NAT8
CID60846	Spectrum_001796	DB00177	approved|investigational	46.6295	brown:0,turquoise:46.6295005951735	brown:0,turquoise:7	brown:1,turquoise:1	brown:,turquoise:ASPM,HGF,KITLG,CDH11,CYP2C9,ASMT,CMA1	brown:TBCC,turquoise:LEP
CID11524144	AMPK Inhibitor	DB08597	experimental	46.6201	brown:0,turquoise:46.6201162888488	brown:0,turquoise:5	brown:1,turquoise:2	brown:,turquoise:ASPM,HGF,KITLG,PRKAA2,ADIPOQ	brown:MAPK9,turquoise:EEF2,CFTR
CID51081	Silver Pefloxacin	DB00487	approved	46.6058	turquoise:46.6058243103558	turquoise:3	turquoise:0	turquoise:CYP3A4,CYP3A5,TOP2A	turquoise:
CID40973	LMST02030104	DB00304	approved	46.5415	turquoise:46.5415135716905,brown:0	turquoise:2,brown:1	turquoise:5,brown:0	turquoise:CYP2C8,CDK2,brown:F8	turquoise:LIPF,F2R,ESR2,EREG,INS,brown:
CID3033	IDI1_000272	DB00586	approved	46.5333	brown:0.847105229271279,turquoise:45.6861900643572	brown:1,turquoise:5	brown:0,turquoise:2	brown:ATP8B1,turquoise:PTH,CYP3A4,CYP2C9,CYP3A5,CRISP3	brown:,turquoise:MEOX1,MSX2
CID16760658	SPBio_002009	DB01398	approved	46.4979	turquoise:46.4978512237769,brown:0	turquoise:5,brown:1	turquoise:5,brown:0	turquoise:CRISP3,NFKB2,C9,CD40,MSMB,brown:REEP5	turquoise:VHL,PTGDR,AMELX,NDC80,GH2,brown:
CID54684589	Jsp003885	DB01397	approved	46.4979	brown:0,turquoise:46.4978512237769	brown:1,turquoise:5	brown:0,turquoise:5	brown:REEP5,turquoise:CD40,MSMB,CRISP3,NFKB2,C9	brown:,turquoise:NDC80,GH2,AMELX,VHL,PTGDR
CID338	BIDD:ER0602	DB00936	approved	46.4979	brown:0,turquoise:46.4978512237769	brown:1,turquoise:5	brown:0,turquoise:5	brown:REEP5,turquoise:NFKB2,C9,CRISP3,MSMB,CD40	brown:,turquoise:AMELX,GH2,NDC80,PTGDR,VHL
CID3671	I06-0361	DB05266	approved|investigational	46.0285	brown:0,turquoise:46.0284772157842	brown:0,turquoise:4	brown:3,turquoise:0	brown:,turquoise:FLG,HGF,PDE4C,KITLG	brown:CCNH,CYCS,PSMD12,turquoise:
CID5403	KWD-2019	DB00871	approved	45.8569	turquoise:45.8569377820905,brown:0	turquoise:3,brown:0	turquoise:1,brown:1	turquoise:SCT,CD40,NFKB2,brown:	turquoise:INS,brown:GOT2
CID5353439	Biliverdin IX alpha	DB02073	experimental	45.6513	turquoise:45.6512710634605,brown:0	turquoise:3,brown:0	turquoise:0,brown:1	turquoise:NFKB2,GNRH1,CD40,brown:	turquoise:,brown:GOT2
CID31304	MolPort-003-800-101	DB00466	experimental	45.0535	brown:0,turquoise:45.0534965607997	brown:1,turquoise:4	brown:0,turquoise:0	brown:NECAB3,turquoise:NFKB2,GLRA3,CD40,POLH	brown:,turquoise:
CID152946	Moxifloxacin [INN:BAN]	DB00218	approved|investigational	44.4943	turquoise:44.4943387961255	turquoise:2	turquoise:0	turquoise:TOP1,TOP2A	turquoise:
CID3675	2-Phenylethylhydrazine	DB00780	approved	44.2817	turquoise:44.2816880630886,brown:0	turquoise:4,brown:1	turquoise:1,brown:0	turquoise:CYP3A5,CYP3A4,TAT,CYP2C8,brown:NECAB3	turquoise:MSX2,brown:
CID5359476	CHEBI:489907	DB00795	approved	44.0611	turquoise:44.0611256277331	turquoise:3	turquoise:0	turquoise:CRP,F2R,CD40	turquoise:
CID5819	Spectrum_001076	DB00451	approved	43.7862	turquoise:43.7862182084927,brown:0	turquoise:6,brown:1	turquoise:2,brown:1	turquoise:CYP3A5,SRM,INS,SLC10A2,CYP2C8,MYLK3,brown:DDX25	turquoise:THRA,HELLS,brown:LRRN3
CID175	Shotgun	DB03166	approved	43.5619	brown:43.5619064375338,turquoise:0	brown:3,turquoise:0	brown:0,turquoise:1	brown:PSMD12,GOT2,ATP6V1B2,turquoise:	brown:,turquoise:NKX2-1
CID5280934	C06427	DB00132	approved|nutraceutical	43.5536	turquoise:43.5535772873961	turquoise:4	turquoise:0	turquoise:KITLG,CYP3A4,HGF,CRP	turquoise:
CID35370	3'-azido-3'-deoxythymidine	DB00495	approved	43.3742	turquoise:40.7762766982725,brown:2.59788941862756	turquoise:3,brown:2	turquoise:2,brown:0	turquoise:TNP2,NFKB2,CD40,brown:SUB1,NECAB3	turquoise:EDDM3A,CPT1A,brown:
CID65999	Glaxo Wellcome brand of telmisartan	DB00966	approved|investigational	43.2897	turquoise:43.2897445538057	turquoise:5	turquoise:2	turquoise:HGF,KITLG,CDH11,TRPC3,PRODH	turquoise:LEP,ADIPOQ
CID54786	Remodulin (TN)	DB00374	approved|investigational	42.9722	brown:2.19588007520909,turquoise:40.7762766982725	brown:1,turquoise:2	brown:0,turquoise:0	brown:ATPIF1,turquoise:NFKB2,CD40	brown:,turquoise:
CID6918140	treprostinilum	DB00374	approved|investigational	42.9722	turquoise:40.7762766982725,brown:2.19588007520909	turquoise:2,brown:1	turquoise:0,brown:0	turquoise:CD40,NFKB2,brown:ATPIF1	turquoise:,brown:
CID681	DivK1c_000780	DB00988	approved	42.8007	turquoise:31.7058823806031,brown:11.0948096945177	turquoise:5,brown:2	turquoise:4,brown:0	turquoise:IL12A,IL12B,F2R,PSG1,TPH1,brown:NECAB3,MAPK9	turquoise:PTH,GNRH1,ASMT,DRD3,brown:
CID5831	Carbamic acid, ester with choline chloride	DB00411	approved	42.5866	turquoise:28.1583591515486,brown:14.428248495809	turquoise:3,brown:1	turquoise:7,brown:1	turquoise:TNNI1,SRM,IL1A,brown:PSMD12	turquoise:HGF,MLN,CD40,KITLG,DNAJC3,PTGDR,NFKB2,brown:SNCA
CID4740	3,7-dimethyl-1-(5-oxohexyl)purine-2,6-dione	DB00806	approved|investigational	42.4978	turquoise:42.497757583259	turquoise:5	turquoise:0	turquoise:CRP,DNAJC3,PDE5A,KITLG,HGF	turquoise:
CID1123	L-Taurine	DB01956	experimental	42.4293	brown:8.55829219551386,turquoise:33.8709779758952	brown:1,turquoise:3	brown:2,turquoise:3	brown:GARS,turquoise:SRM,KITLG,HGF	brown:ZC4H2,USP9Y,turquoise:MSX2,GLRA3,CYP7A1
CID6047	Eldopar	DB01235	approved	42.0513	turquoise:7.84848321015658,brown:34.2028257199666	turquoise:1,brown:3	turquoise:1,brown:0	turquoise:MSX2,brown:EEF1A1,NECAB3,COPS4	turquoise:DRD3,brown:
CID16666	BRN 1902288	DB00825	approved	41.9031	turquoise:41.9031374901523	turquoise:3	turquoise:0	turquoise:DNAJC3,TOP1,TOP2A	turquoise:
CID25419	LS-106549	DB00720	approved|investigational	41.8883	brown:0,turquoise:41.8883326060147	brown:0,turquoise:3	brown:1,turquoise:0	brown:,turquoise:KITLG,HGF,MMP1	brown:CLGN,turquoise:
CID8249	Prestwick1_000179	DB00914	approved|withdrawn	40.7782	turquoise:40.7782078569862	turquoise:2	turquoise:2	turquoise:NDC80,CFTR	turquoise:INS,PRKAA2
CID2585	Carvedilol (JAN/USAN/INN)	DB01136	approved|investigational	40.7763	turquoise:40.7762766982725	turquoise:3	turquoise:0	turquoise:CD40,NFKB2,ADRA1A	turquoise:
CID4369443	PGJ	DB08395	experimental	40.7763	turquoise:40.7762766982725	turquoise:2	turquoise:0	turquoise:CD40,NFKB2	turquoise:
CID248	2b4l	DB04455	experimental	40.7763	brown:0,turquoise:40.7762766982725	brown:0,turquoise:2	brown:1,turquoise:1	brown:,turquoise:CD40,NFKB2	brown:CYCS,turquoise:INS
CID24466	Methodichlorophen	DB04655	experimental	40.7763	turquoise:40.7762766982725	turquoise:2	turquoise:0	turquoise:CD40,NFKB2	turquoise:
CID38904	HMS502M14	DB00958	approved	40.7763	turquoise:40.7762766982725	turquoise:2	turquoise:0	turquoise:CD40,NFKB2	turquoise:
CID498142	C 2538	DB00958	approved	40.7763	turquoise:40.7762766982725	turquoise:2	turquoise:0	turquoise:CD40,NFKB2	turquoise:
CID71364	HOE140	DB06196	approved	40.7763	turquoise:40.7762766982725	turquoise:2	turquoise:0	turquoise:NFKB2,CD40	turquoise:
CID8987	BRN 1747741	DB02520	experimental	40.7763	turquoise:40.7762766982725	turquoise:2	turquoise:0	turquoise:NFKB2,CD40	turquoise:
CID30751	UNII-1X9VK9O1SC	DB01073	approved	40.7763	turquoise:40.7762766982725	turquoise:2	turquoise:0	turquoise:CD40,NFKB2	turquoise:
CID453548	NCGC00016656-01	DB03528	experimental	40.7763	turquoise:40.7762766982725	turquoise:2	turquoise:0	turquoise:CD40,NFKB2	turquoise:
CID5281855	Llagic acid	DB08468	experimental	40.7763	turquoise:40.7762766982725	turquoise:2	turquoise:1	turquoise:NFKB2,CD40	turquoise:COL1A1
CID31072	Prestwick1_000439	DB00389	approved	40.7763	turquoise:40.7762766982725	turquoise:2	turquoise:0	turquoise:CD40,NFKB2	turquoise:
CID72281	NCGC00142415-01	DB01094	approved	40.3802	turquoise:40.3801642058127,brown:0	turquoise:3,brown:0	turquoise:1,brown:2	turquoise:CYP2C9,KITLG,HGF,brown:	turquoise:ADIPOQ,brown:CYCS,UBAP2
CID11767258	OXIDIZED GLUTATHIONE DISULFIDE	DB03310	experimental	40.0522	turquoise:40.0521508039325	turquoise:2	turquoise:1	turquoise:NDC80,CFTR	turquoise:NDN
CID4192	nchembio747-comp32	DB00683	approved|illicit	39.8044	brown:0,turquoise:39.8044297411526	brown:0,turquoise:5	brown:2,turquoise:2	brown:,turquoise:KITLG,HGF,POLH,C9,MSX2	brown:RAB11A,NDUFA5,turquoise:CYP3A4,F2R
CID4091	Metformin [USAN:INN:BAN]	DB00331	approved	39.7825	brown:3.94195787739369,turquoise:35.8405433534167	brown:3,turquoise:6	brown:2,turquoise:5	brown:BRE,ZHX3,F8,turquoise:CPT1A,ADIPOQ,NDN,INHBE,ASMT,CRP	brown:NFKBIA,AMPD2,turquoise:ITGA1,IGFBP1,MSX2,IL15,PRKAA2
CID54675783	Spectrum3_000508	DB01017	approved|investigational	39.6672	turquoise:39.6672096458037,brown:0	turquoise:4,brown:0	turquoise:1,brown:2	turquoise:CRISP3,FLG,KITLG,HGF,brown:	turquoise:COL1A1,brown:NECAB3,CYCS
CID6834	Lodrane	DB00835	approved	39.6462	brown:0,turquoise:39.646197049671	brown:2,turquoise:5	brown:6,turquoise:2	brown:NECAB3,PDXK,turquoise:PNKP,ADRA1A,MLLT4,CYP2C8,PDE5A	brown:KCND2,HPRT1,NFKBIA,LRRN3,SCN3A,CCNH,turquoise:IL3,CYP3A5
CID4474	KBioGR_000744	DB00622	approved	39.4318	turquoise:39.4318121018742	turquoise:5	turquoise:2	turquoise:CYP2C8,GNRH1,CYP3A5,INS,ADRA1A	turquoise:GAN,LAMC2
CID4189	Conofite(nitrate)	DB01110	approved|investigational	39.4078	turquoise:39.4078340549598,brown:0	turquoise:5,brown:0	turquoise:1,brown:1	turquoise:DNAJC3,CYP3A4,GAN,F2R,CYP2C9,brown:	turquoise:COPS3,brown:KLHL12
CID3034034	cinchonan-9-ol, 6'-methoxy-	DB00468	approved	39.1257	brown:0,turquoise:39.1256740365623	brown:0,turquoise:4	brown:2,turquoise:1	brown:,turquoise:CYP2C8,CYP2C9,SRM,FHL1	brown:MLLT3,OLA1,turquoise:COPS3
CID123631	IRE	DB00317	approved|investigational	38.8023	brown:2.59788941862756,turquoise:36.2043788867246	brown:1,turquoise:2	brown:1,turquoise:0	brown:SUB1,turquoise:CYP3A4,RAD51	brown:RNMT,turquoise:
CID5284596	HSDB 3279	DB01183	approved	38.5379	turquoise:34.3456666411205,brown:4.19226833952912	turquoise:3,brown:1	turquoise:3,brown:2	turquoise:EREG,INS,CFTR,brown:CNOT6	turquoise:GNRH1,CCBL2,ZNF384,brown:OLA1,NEFL
CID2818	Bio2_000310	DB00363	approved	38.2306	brown:14.428248495809,turquoise:23.8023438307387	brown:1,turquoise:5	brown:1,turquoise:1	brown:PSMD12,turquoise:DRD3,ADRA1A,HTR7,CYP2C9,SLC10A2	brown:NECAB3,turquoise:SCG2
CID5362440	UNII-9MG78X43ZT	DB00224	approved	37.789	turquoise:37.7889577658398,brown:0	turquoise:3,brown:0	turquoise:0,brown:1	turquoise:CYP3A5,CYP2C9,CYP3A4,brown:	turquoise:,brown:OLA1
CID6741	46436_FLUKA	DB00959	approved	37.6631	turquoise:37.6631007653306	turquoise:5	turquoise:1	turquoise:CYP3A4,HGF,CDH11,KITLG,MSX2	turquoise:LEP
CID5324346	fluvoxamine-CR	DB00176	approved|investigational	37.6288	brown:0,turquoise:37.6287968119975	brown:0,turquoise:4	brown:1,turquoise:0	brown:,turquoise:GAN,CYP3A4,CYP2C9,CYP3A5	brown:KIF2A,turquoise:
CID3404	DB00176	DB00176	approved|investigational	37.6288	turquoise:37.6287968119975,brown:0	turquoise:4,brown:0	turquoise:0,brown:1	turquoise:CYP3A5,CYP2C9,CYP3A4,GAN,brown:	turquoise:,brown:KIF2A
CID11963622	Nipruss	DB00325	approved	37.6018	brown:10.6877253847763,turquoise:26.9141228426931	brown:2,turquoise:2	brown:0,turquoise:4	brown:RAB11A,NECAB3,turquoise:KITLG,HGF	brown:,turquoise:MSX2,IL12A,GNRH1,IL12B
CID439767	MNN	DB04737	experimental	37.5411	turquoise:22.4517473054923,brown:15.0894006065189	turquoise:3,brown:1	turquoise:6,brown:1	turquoise:INS,MSX2,PTH,brown:SNCA	turquoise:COL1A1,ZNF384,GNRH1,NDN,COL4A3,CYP3A5,brown:ACO2
CID3825	UNII-90Y4QC304K	DB01009	approved	37.4336	turquoise:28.6566421895064,brown:8.77694600905031	turquoise:4,brown:1	turquoise:2,brown:2	turquoise:CYP2C8,CYP3A4,CYP2C9,CRISP3,brown:GOT2	turquoise:CD40,NFKB2,brown:CYCS,OLA1
CID6443959	Ventavis (TN)	DB01088	approved|investigational	37.1559	turquoise:34.9600569075483,brown:2.19588007520909	turquoise:4,brown:1	turquoise:2,brown:0	turquoise:COPS3,NR4A3,HGF,KITLG,brown:ATPIF1	turquoise:ASS1,PDE4C,brown:
CID3547	1-(5-Isoquinolylsulfonyl)-1,4-diazaperhydroepine	DB08162	experimental	37.0264	turquoise:37.0264322374655	turquoise:4	turquoise:0	turquoise:FLG,ASMT,KITLG,HGF	turquoise:
CID23667301	NSC18313	DB00286	approved	37.0093	brown:0,turquoise:37.0092504744606	brown:0,turquoise:3	brown:1,turquoise:2	brown:,turquoise:HRAS,CRISP3,MSX2	brown:OLA1,turquoise:YOD1,EREG
CID3001028	DB04574	DB04574	approved	37.0093	turquoise:37.0092504744606,brown:0	turquoise:3,brown:0	turquoise:5,brown:1	turquoise:MSX2,CRISP3,HRAS,brown:	turquoise:EREG,CYP2C9,ESR2,YOD1,LIPF,brown:OLA1
CID447043	KBio3_001505	DB00207	approved	36.941	turquoise:36.9410372200177	turquoise:3	turquoise:0	turquoise:HGF,CYP3A4,KITLG	turquoise:
CID31401	Actigall	DB01586	approved|investigational	36.8974	brown:0,turquoise:36.8974159359581	brown:1,turquoise:5	brown:3,turquoise:4	brown:LIN7B,turquoise:SLC23A2,KITLG,HGF,CYP7A1,SLC10A2	brown:GOT2,RNMT,CYCS,turquoise:CRAT,CYP3A4,TAT,CYP3A5
CID1548887	Alphapharm Brand of Sulindac	DB00605	approved	36.8845	turquoise:36.8845480086953	turquoise:2	turquoise:1	turquoise:FMO3,CDK2	turquoise:ALOX15
CID71616	HMS2051N09	DB00582	approved|investigational	36.8829	turquoise:36.882868812588	turquoise:3	turquoise:2	turquoise:CYP3A4,CYP2C9,CYP3A5	turquoise:NFKB2,CD40
CID4763	EINECS 200-007-0	DB01174	approved	36.2819	turquoise:27.0963736316223,brown:9.18550560882493	turquoise:3,brown:4	turquoise:14,brown:3	turquoise:PDE5A,MLLT4,PNKP,brown:USP9Y,RNMT,OLA1,PDXK	turquoise:SUV39H2,F2R,CD40,CYP2C9,FOXC1,CYP4B1,APEH,SETDB1,CYP2C8,CYP3A4,GAN,CYP3A5,NFKB2,IL3,brown:HPRT1,CCNH,CYCS
CID2153	Theodur Dry Syrup	DB00277	approved	36.2819	brown:9.18550560882493,turquoise:27.0963736316223	brown:4,turquoise:3	brown:3,turquoise:15	brown:USP9Y,RNMT,PDXK,OLA1,turquoise:PDE5A,MLLT4,PNKP	brown:HPRT1,CCNH,CYCS,turquoise:CYP2C8,CYP3A4,GAN,CYP3A5,NFKB2,IL3,SUV39H2,F2R,CD40,CYP2C9,FOXC1,CYP4B1,APEH,SETDB1,INS
CID4212	KBio2_007271	DB01204	approved|investigational	36.078	turquoise:36.0780053956973	turquoise:2	turquoise:3	turquoise:TOP2A,CYP3A4	turquoise:NFKB2,CASP6,CD40
CID3749	NCGC00095122-03	DB01029	approved|investigational	36.0428	turquoise:36.0427791584928	turquoise:3	turquoise:0	turquoise:CYP2C9,CYP2C8,CYP3A4	turquoise:
CID5482	D00890	DB01007	approved	36.0428	turquoise:36.0427791584928	turquoise:3	turquoise:0	turquoise:CYP2C9,CYP2C8,CYP3A4	turquoise:
CID5578	Bacidal	DB00440	approved	36.0428	turquoise:36.0427791584928	turquoise:3	turquoise:0	turquoise:CYP3A4,CYP2C8,CYP2C9	turquoise:
CID5717	Accolate (TN)	DB00549	approved|investigational	36.0428	turquoise:36.0427791584928	turquoise:3	turquoise:0	turquoise:CYP3A4,CYP2C8,CYP2C9	turquoise:
CID3333	Feloday	DB01023	approved|investigational	36.0428	turquoise:36.0427791584928,brown:0	turquoise:3,brown:0	turquoise:0,brown:1	turquoise:CYP2C9,CYP2C8,CYP3A4,brown:	turquoise:,brown:GOT2
CID4494	FK 235	DB06712	approved	36.0428	turquoise:36.0427791584928	turquoise:3	turquoise:0	turquoise:CYP3A4,CYP2C8,CYP2C9	turquoise:
CID46936193	DB01698	DB01698	experimental	36.0428	turquoise:36.0427791584928	turquoise:3	turquoise:0	turquoise:CYP2C8,CYP3A4,CYP2C9	turquoise:
CID115100	SB 205312	DB01411	approved	36.0428	turquoise:36.0427791584928	turquoise:3	turquoise:0	turquoise:CYP2C9,CYP2C8,CYP3A4	turquoise:
CID10100	DB00647	DB00647	approved|illicit|withdrawn	36.0428	turquoise:36.0427791584928	turquoise:3	turquoise:0	turquoise:CYP2C9,CYP3A4,CYP2C8	turquoise:
CID5329	nchembio.221-comp24	DB01015	approved	36.0428	turquoise:36.0427791584928	turquoise:3	turquoise:0	turquoise:CYP2C8,CYP3A4,CYP2C9	turquoise:
CID2724385	BRD-K23478508-001-03-7	DB00390	approved	35.716	turquoise:35.7160320321597	turquoise:3	turquoise:0	turquoise:TOP2A,CRISP3,INS	turquoise:
CID446541	UPCMLD-DP028	DB01024	approved	35.5312	turquoise:35.5312040891865	turquoise:3	turquoise:0	turquoise:HGF,KITLG,INS	turquoise:
CID104850	AC-731	DB06155	approved|investigational	35.5312	brown:0,turquoise:35.5312040891865	brown:0,turquoise:3	brown:1,turquoise:1	brown:,turquoise:KITLG,HGF,INS	brown:PSMD12,turquoise:ADIPOQ
CID2265	CID2265	DB00993	approved	35.5147	turquoise:35.5147408936411,brown:0	turquoise:4,brown:0	turquoise:0,brown:2	turquoise:CRP,PTGDR,KITLG,HGF,brown:	turquoise:,brown:HPRT1,ACLY
CID5329102	UNII-V99T50803M	DB01268	approved|investigational	35.4163	turquoise:13.8174358770758,brown:21.5988278692545	turquoise:1,brown:2	turquoise:1,brown:0	turquoise:PRKAA2,brown:FLT1,PDGFRB	turquoise:RPS6KA3,brown:
CID5452	Thioridazin	DB00679	approved	35.3792	turquoise:35.3791641592739	turquoise:4	turquoise:0	turquoise:CYP2C8,CYP3A4,CYP2C9,ADRA1A	turquoise:
CID452723	DEXTROFLOXACINE	DB03034	experimental	35.1531	turquoise:35.153069762513	turquoise:3	turquoise:0	turquoise:TOP2A,CYP3A4,CRISP1	turquoise:
CID149096	Floxel	DB01137	approved|investigational	35.1531	turquoise:35.153069762513	turquoise:3	turquoise:0	turquoise:CYP3A4,CRISP1,TOP2A	turquoise:
CID3394	U-27182	DB00712	approved|investigational	35.0374	brown:0.847105229271279,turquoise:34.1902779092904	brown:2,turquoise:3	brown:0,turquoise:0	brown:ATP8B1,NECAB3,turquoise:CRP,KITLG,HGF	brown:,turquoise:
CID63006	LS-7235	DB01222	approved	34.9714	brown:8.05726573662115,turquoise:26.9141228426931	brown:1,turquoise:2	brown:0,turquoise:1	brown:FLT1,turquoise:HGF,KITLG	brown:,turquoise:CYP3A4
CID5281004	Cortivent	DB01222	approved	34.9714	turquoise:26.9141228426931,brown:8.05726573662115	turquoise:2,brown:1	turquoise:1,brown:0	turquoise:HGF,KITLG,brown:FLT1	turquoise:CYP3A4,brown:
CID30323	Daunorubicinum [INN-Latin]	DB00694	approved	34.9134	turquoise:34.913419432068	turquoise:2	turquoise:2	turquoise:CYP3A4,TOP2A	turquoise:NFKB2,CD40
CID460612	Melphalan (JP15/USP/INN)	DB01042	approved	34.7296	turquoise:34.7295546389952,brown:0	turquoise:1,brown:0	turquoise:0,brown:1	turquoise:CDK1,brown:	turquoise:,brown:COPS4
CID2230	KBio3_002194	DB04365	experimental	34.6967	turquoise:22.4345171235691,brown:12.2622286651863	turquoise:3,brown:1	turquoise:0,brown:0	turquoise:INS,PRKAA2,ADCY10,brown:CYCS	turquoise:,brown:
CID10607	UPCMLD-DP035	DB01179	approved	34.6682	turquoise:34.6681722648661,brown:0	turquoise:2,brown:0	turquoise:0,brown:1	turquoise:TOP2A,INS,brown:	turquoise:,brown:TUBB
CID3385	5-Fluorouracil-biosyn	DB00544	approved	34.0999	turquoise:34.0999127633159,brown:0	turquoise:4,brown:0	turquoise:1,brown:3	turquoise:IGF1R,CYP2C9,TNP2,CES2,brown:	turquoise:TXNIP,brown:SMUG1,NECAB3,NFKBIA
CID5288641	1v0o	DB02519	experimental	33.9917	turquoise:33.9916901536418	turquoise:1	turquoise:0	turquoise:CDK2	turquoise:
CID5326739	MolPort-003-848-177	DB02052	experimental	33.9917	turquoise:33.9916901536418	turquoise:1	turquoise:0	turquoise:CDK2	turquoise:
CID448991	NCGC00025220-01	DB02733	experimental	33.9917	turquoise:33.9916901536418	turquoise:1	turquoise:0	turquoise:CDK2	turquoise:
CID17754027	DB02950	DB02950	experimental	33.9917	turquoise:33.9916901536418	turquoise:1	turquoise:0	turquoise:CDK2	turquoise:
CID6106	(S)-2-Amino-4-methylvaleric acid	DB00149	approved|nutraceutical	33.963	turquoise:33.9630413343273	turquoise:3	turquoise:1	turquoise:KITLG,GLUD1,HGF	turquoise:INS
CID3019	EINECS 206-668-1	DB01119	approved	33.7103	turquoise:33.7102870607542,brown:0	turquoise:2,brown:0	turquoise:3,brown:1	turquoise:LEP,CFTR,brown:	turquoise:CDH11,ADK,MUC1,brown:ATPIF1
CID104865	TL8001039	DB00559	approved|investigational	33.6354	turquoise:33.6354062440218	turquoise:3	turquoise:3	turquoise:CDKN2C,HGF,KITLG	turquoise:CYP3A4,F2R,CYP2C9
CID5505	1-Butyl-3-(p-tolylsulfonyl)urea	DB01124	approved	33.6347	turquoise:33.634682072772,brown:0	turquoise:3,brown:0	turquoise:1,brown:2	turquoise:CYP2C9,MUC1,CYP2C8,brown:	turquoise:GNRH1,brown:OLA1,ATPIF1
CID5493381	ICL670A	DB01609	approved|investigational	33.0105	turquoise:33.0104649955638	turquoise:1	turquoise:0	turquoise:CDK2	turquoise:
CID3295	ZINC00056721	DB00311	withdrawn	32.9889	turquoise:32.9889243599381,brown:0	turquoise:6,brown:1	turquoise:2,brown:1	turquoise:CRISP3,SI,INS,FOXC1,CYP2C9,SGCG,brown:SAMM50	turquoise:CYP3A4,CYP2C8,brown:OLA1
CID5312542	5,8,11,14-Icosatetraenoic Acid	DB04557	experimental	32.9118	brown:12.2622286651863,turquoise:20.6495520444204	brown:1,turquoise:5	brown:3,turquoise:7	brown:CYCS,turquoise:CYP3A4,ACE2,SCD5,IL12A,LOX	brown:KCND2,NME1,NECAB3,turquoise:UBXN1,CDKN2C,KITLG,HGF,PRKAA2,GNRH1,KCNK2
CID4507	beta, Nitrendipin	DB01054	approved	32.6483	turquoise:32.6483447567985	turquoise:5	turquoise:0	turquoise:INS,CACNG1,CYP3A4,PTH,GNRH1	turquoise:
CID1302	BRD-K59197931-236-09-6	DB08298	experimental	32.4184	turquoise:32.4184199842903,brown:0	turquoise:3,brown:0	turquoise:1,brown:1	turquoise:PNLIP,KITLG,HGF,brown:	turquoise:MEOX1,brown:OLA1
CID156391	BRD-K59197931-236-09-6	DB00788	approved	32.4184	turquoise:32.4184199842903,brown:0	turquoise:3,brown:0	turquoise:1,brown:1	turquoise:KITLG,HGF,PNLIP,brown:	turquoise:MEOX1,brown:OLA1
CID119031	CHEBI:50662	DB00786	approved|investigational	32.3822	brown:0,turquoise:32.3821923995706	brown:0,turquoise:3	brown:2,turquoise:0	brown:,turquoise:MMP1,MMP13,MMP10	brown:NEFL,CLGN,turquoise:
CID16078	QCD 84924	DB00470	approved|illicit	32.1525	brown:0,turquoise:32.1524623522724	brown:1,turquoise:4	brown:0,turquoise:2	brown:NECAB3,turquoise:GNRH1,KITLG,HGF,ICOS	brown:,turquoise:NPTX2,MSX2
CID4943	PFL	DB00818	approved|investigational	32.0559	brown:0,turquoise:32.0559041113181	brown:0,turquoise:5	brown:3,turquoise:3	brown:,turquoise:CYP3A4,PF4V1,ASMT,MSX2,CYP2C9	brown:RAB11A,SCN3A,ZC4H2,turquoise:KITLG,HGF,KLKB1
CID5029	Eraloc (TN)	DB01129	approved|investigational	31.5502	turquoise:23.492955740444,brown:8.05726573662115	turquoise:2,brown:1	turquoise:1,brown:0	turquoise:CYP2C9,CYP3A4,brown:FLT1	turquoise:MSX2,brown:
CID5983	Ezerin	DB00981	approved	31.4003	turquoise:31.4002924898486	turquoise:3	turquoise:3	turquoise:CYP3A5,CYP3A4,LEP	turquoise:ACHE,CDH11,MSX2
CID5379	KBio2_002442	DB01044	approved|investigational	31.3355	turquoise:31.3354770900807	turquoise:2	turquoise:0	turquoise:MUC1,TOP2A	turquoise:
CID1701	NCGC00162071-01	DB07347	experimental	31.185	brown:0,turquoise:31.1849862755557	brown:0,turquoise:4	brown:2,turquoise:0	brown:,turquoise:TMOD3,INS,GYPA,COL1A1	brown:HMGCS1,NECAB3,turquoise:
CID2284	Ba34,647	DB00181	approved	30.8794	turquoise:30.879363235382	turquoise:4	turquoise:1	turquoise:KITLG,HGF,PTGDR,CRISP3	turquoise:MSX2
CID3696	2,2'-(3-Dimethylaminopropylimino)bibenzyl	DB00458	approved	30.7951	turquoise:30.7951213198189,brown:0	turquoise:5,brown:1	turquoise:6,brown:1	turquoise:CYP3A5,ADRA1A,DRD3,INS,PTH,brown:NECAB3	turquoise:ASMT,DCLRE1A,MSX2,TPH1,FMO3,ACHE,brown:KCND2
CID60838	Bio-0054	DB00762	approved|investigational	30.381	turquoise:30.3809840251063	turquoise:2	turquoise:3	turquoise:TOP1,CYP3A4	turquoise:NFKB2,CD40,ACHE
CID3779	Isopropylnoradrenaline	DB01064	approved	30.2436	brown:19.5914038078406,turquoise:10.6522455205566	brown:3,turquoise:1	brown:1,turquoise:14	brown:AMPD2,PSMD12,TERF2IP,turquoise:LEP	brown:GOT2,turquoise:SLC8A1,CFTR,CD40,CYP3A5,MSX2,ASMT,NFKB2,IL15,CDH11,TNNI1,TAT,PTH,MSMB,BST1
CID4911	BENEMID	DB01032	approved	29.8775	brown:0,turquoise:29.87750565179	brown:1,turquoise:5	brown:1,turquoise:2	brown:SAMM50,turquoise:CYP2C9,FOXC1,SGCG,CRISP3,INS	brown:OLA1,turquoise:CYP2C8,CYP3A4
CID284	acidos carboxilicos	DB01942	experimental	29.7651	brown:17.9440171792945,turquoise:11.8211115043426	brown:3,turquoise:3	brown:1,turquoise:4	brown:PTPRO,GSS,SNCA,turquoise:CDH11,CRAT,MSX2	brown:NCOA6,turquoise:CPT1A,BRCA2,INS,LEP
CID667490	UNII-PKK6MUZ20G	DB01033	approved	29.5549	turquoise:29.5549002510313,brown:0	turquoise:3,brown:0	turquoise:0,brown:1	turquoise:CRISP3,KITLG,HGF,brown:	turquoise:,brown:HPRT1
CID4873	Kayciel	DB00761	approved|withdrawn	29.4401	brown:0,turquoise:29.4400576380065	brown:2,turquoise:2	brown:1,turquoise:7	brown:NECAB3,ZC4H2,turquoise:PEX7,HRAS	brown:KIF2A,turquoise:GNRH1,PTH,PRKAA2,ERCC4,CYP3A5,MSX2,INS
CID5280754	CYA	DB00091	approved|investigational	28.8601	turquoise:28.8600582483176,brown:0	turquoise:4,brown:0	turquoise:3,brown:1	turquoise:CYP3A5,PAFAH2,COL1A1,ALOX15,brown:	turquoise:NFKB2,IL12A,CD40,brown:PAFAH1B1
CID12560	LS-187077	DB00199	approved	28.7864	turquoise:28.7864247918483,brown:0	turquoise:4,brown:0	turquoise:2,brown:2	turquoise:ZRSR2,CYP3A4,CYP3A5,UTS2,brown:	turquoise:ZNF384,MLN,brown:KIF2A,OLA1
CID54675769	Robiocina	DB01051	approved	28.6919	brown:0,turquoise:28.6918684267109	brown:0,turquoise:2	brown:1,turquoise:0	brown:,turquoise:TOP2A,CRISP3	brown:SMYD3,turquoise:
CID54676228	UNII-13T4O6VMAM	DB00554	approved|investigational	28.6566	turquoise:28.6566421895064,brown:0	turquoise:3,brown:0	turquoise:1,brown:1	turquoise:CYP2C8,CYP2C9,CRISP3,brown:	turquoise:HRAS,brown:CYCS
CID2719	Mesylith	DB00608	approved	28.3914	turquoise:28.3913647707862	turquoise:4	turquoise:3	turquoise:CYP3A4,IL12B,CD40,IL12A	turquoise:NFKB2,HGF,KITLG
CID5472	MolPort-002-507-849	DB00208	approved	28.3536	turquoise:28.353598388185	turquoise:5	turquoise:0	turquoise:CYP2C8,PF4V1,GAN,CYP2C9,TCN1	turquoise:
CID31101	AC-13601	DB01200	approved|investigational	28.2711	turquoise:28.2711277514494	turquoise:4	turquoise:3	turquoise:EREG,MSX2,HTR7,CYP3A4	turquoise:ADRA1A,DRD3,HTR2B
CID667484	UNII-Z22628B598	DB00292	approved	27.7763	turquoise:27.7762709606969	turquoise:4	turquoise:1	turquoise:MSX2,DNAJC3,LAMC2,F2R	turquoise:POLH
CID36339	CHEBI:129025	DB00292	approved	27.7763	turquoise:27.7762709606969	turquoise:4	turquoise:1	turquoise:DNAJC3,LAMC2,F2R,MSX2	turquoise:POLH
CID3371	NINDS_000581	DB02266	experimental	27.5165	turquoise:27.51647445024	turquoise:2	turquoise:0	turquoise:GNRH1,CFTR	turquoise:
CID3117	Stopaethyl	DB00822	approved	27.0527	brown:12.2622286651863,turquoise:14.7905043474702	brown:1,turquoise:2	brown:0,turquoise:0	brown:CYCS,turquoise:PTGDR,CYP2C9	brown:,turquoise:
CID439246	ZINC00156701	DB03467	experimental	27.0079	turquoise:27.0078545329563	turquoise:3	turquoise:3	turquoise:KITLG,HGF,PHIP	turquoise:WDR11,ADIPOQ,ACHE
CID448042	Y 27632	DB08756	experimental	26.9141	turquoise:26.9141228426931	turquoise:2	turquoise:0	turquoise:HGF,KITLG	turquoise:
CID12544	Glycochenodeoxycholate	DB02123	experimental	26.9141	turquoise:26.9141228426931,brown:0	turquoise:2,brown:0	turquoise:0,brown:1	turquoise:HGF,KITLG,brown:	turquoise:,brown:OLA1
CID50294	D05129	DB00716	approved	26.9141	turquoise:26.9141228426931	turquoise:2	turquoise:0	turquoise:HGF,KITLG	turquoise:
CID60937	Tiludronic acid (INN)	DB01133	approved	26.9141	turquoise:26.9141228426931,brown:0	turquoise:2,brown:0	turquoise:0,brown:1	turquoise:HGF,KITLG,brown:	turquoise:,brown:ATP6V1A
CID54892	SPBio_000749	DB00881	approved|investigational	26.9141	turquoise:26.9141228426931	turquoise:2	turquoise:0	turquoise:HGF,KITLG	turquoise:
CID46936826	ADENOSINE-5'-[BETA, GAMMA-METHYLENE]TRIPHOSPHATE	DB03909	experimental	26.9141	turquoise:26.9141228426931	turquoise:2	turquoise:0	turquoise:HGF,KITLG	turquoise:
CID5281071	TL8000403	DB00768	approved	26.9141	turquoise:26.9141228426931	turquoise:2	turquoise:0	turquoise:HGF,KITLG	turquoise:
CID23663964	CHEMBL300058	DB03523	experimental	26.9141	turquoise:26.9141228426931	turquoise:2	turquoise:0	turquoise:HGF,KITLG	turquoise:
CID5280346	DB08690	DB08690	experimental	26.9141	turquoise:26.9141228426931	turquoise:2	turquoise:0	turquoise:KITLG,HGF	turquoise:
CID57030	Brequinar sodium	DB03523	experimental	26.9141	turquoise:26.9141228426931	turquoise:2	turquoise:0	turquoise:HGF,KITLG	turquoise:
CID5090	CHEBI:8887	DB00533	investigational|withdrawn	26.9141	turquoise:26.9141228426931	turquoise:2	turquoise:1	turquoise:KITLG,HGF	turquoise:CYP3A4
CID2907	LS-1302	DB00531	approved|investigational	26.9141	turquoise:26.9141228426931	turquoise:2	turquoise:6	turquoise:HGF,KITLG	turquoise:F2R,GAN,CYP3A4,ACHE,CYP2C8,CYP2C9
CID448889	FRM	DB03072	experimental	26.9141	turquoise:26.9141228426931	turquoise:2	turquoise:0	turquoise:HGF,KITLG	turquoise:
CID2216	DB00964	DB00964	approved	26.9141	turquoise:26.9141228426931	turquoise:2	turquoise:1	turquoise:KITLG,HGF	turquoise:ADRA1A
CID46936377	Geldanamycin	DB02424	experimental	26.9141	turquoise:26.9141228426931,brown:0	turquoise:2,brown:0	turquoise:0,brown:1	turquoise:KITLG,HGF,brown:	turquoise:,brown:PAFAH1B1
CID1893	HSCI1_000055	DB02207	experimental	26.9141	turquoise:26.9141228426931,brown:0	turquoise:2,brown:0	turquoise:0,brown:1	turquoise:KITLG,HGF,brown:	turquoise:,brown:NECAB3
CID8378	MolPort-003-938-736	DB00452	approved	26.9141	turquoise:26.9141228426931	turquoise:2	turquoise:0	turquoise:KITLG,HGF	turquoise:
CID5288783	Daivonex	DB02300	approved	26.9141	turquoise:26.9141228426931	turquoise:2	turquoise:0	turquoise:KITLG,HGF	turquoise:
CID72392	Neamin	DB04808	experimental	26.9141	turquoise:26.9141228426931	turquoise:2	turquoise:0	turquoise:HGF,KITLG	turquoise:
CID72474	Raxar	DB00365	withdrawn	26.9141	turquoise:26.9141228426931	turquoise:2	turquoise:0	turquoise:HGF,KITLG	turquoise:
CID6215	NEO-SYNALAR	DB00591	approved|investigational	26.9141	turquoise:26.9141228426931	turquoise:2	turquoise:0	turquoise:HGF,KITLG	turquoise:
CID493570	Bisulase (TN)	DB00140	approved|nutraceutical	26.9141	turquoise:26.9141228426931	turquoise:2	turquoise:0	turquoise:HGF,KITLG	turquoise:
CID2581	2-(6-Chloro-9H-carbazol-2-yl)-propionic acid	DB00821	approved|withdrawn	26.9141	turquoise:26.9141228426931	turquoise:2	turquoise:0	turquoise:HGF,KITLG	turquoise:
CID3348	KBio3_002742	DB00950	approved	26.9141	turquoise:26.9141228426931	turquoise:2	turquoise:0	turquoise:KITLG,HGF	turquoise:
CID6918365	Aprepitant	DB00673	approved|investigational	26.8559	turquoise:26.8558524961703	turquoise:3	turquoise:0	turquoise:CYP3A4,GIF,CYP3A5	turquoise:
CID151165	CHEMBL249465	DB00673	approved|investigational	26.8559	turquoise:26.8558524961703	turquoise:3	turquoise:0	turquoise:CYP3A4,GIF,CYP3A5	turquoise:
CID4488	2-[3-(Trifluoromethyl)anilino]nicotinic acid	DB04552	approved	26.7779	turquoise:26.7778615403213	turquoise:2	turquoise:0	turquoise:CFTR,SGCG	turquoise:
CID60606	LS-172232	DB00758	approved|nutraceutical	26.7089	turquoise:26.7089370349607	turquoise:3	turquoise:0	turquoise:GAN,CYP2C8,CYP2C9	turquoise:
CID10917	gamma-Trimethyl-ammonium-beta-hydroxybutirate	DB00583	approved	26.6834	turquoise:26.6833843160765,brown:0	turquoise:4,brown:1	turquoise:3,brown:0	turquoise:PDHX,CDH11,CRP,INS,brown:KANK1	turquoise:LEP,CPT1A,PDX1,brown:
CID9681	HSDB 3237	DB00247	approved	26.6827	turquoise:26.6827421807555	turquoise:3	turquoise:0	turquoise:INS,HTR2B,HTR7	turquoise:
CID6540428	DB00247	DB00247	approved	26.6827	turquoise:26.6827421807555	turquoise:3	turquoise:0	turquoise:HTR2B,HTR7,INS	turquoise:
CID5212	KBio3_002927	DB00203	approved|investigational	26.6562	turquoise:26.6562367415392	turquoise:3	turquoise:1	turquoise:PDE5A,CFTR,CYP3A4	turquoise:CDKN2C
CID39042	BPBio1_000589	DB01393	approved	26.59	brown:0,turquoise:26.5899788442043	brown:1,turquoise:4	brown:0,turquoise:0	brown:ZHX3,turquoise:CRP,RELN,CPT1A,CYP2C8	brown:,turquoise:
CID444766	OTA	DB03670	experimental	26.3532	turquoise:26.3532406453095	turquoise:3	turquoise:0	turquoise:INS,CDC25C,DSC3	turquoise:
CID43815	Paxetil	DB00715	approved|investigational	26.3227	turquoise:26.3226880229786,brown:0	turquoise:4,brown:1	turquoise:1,brown:0	turquoise:CYP2C8,KCNK2,GAN,CYP2C9,brown:NECAB3	turquoise:ACHE,brown:
CID5335	S0758_SIGMA	DB06729	approved	26.3227	turquoise:26.3226880229786	turquoise:3	turquoise:0	turquoise:CYP2C9,CYP2C8,GAN	turquoise:
CID3016	lembrol	DB00829	approved|illicit	26.2819	brown:8.77694600905031,turquoise:17.5049978815705	brown:1,turquoise:3	brown:0,turquoise:2	brown:GOT2,turquoise:SI,CYP2C9,C9	brown:,turquoise:CYP3A4,INS
CID2812	MLS000758243	DB00257	approved	26.23	turquoise:26.2300194406236	turquoise:3	turquoise:7	turquoise:CYP2C9,CYP2C8,DNAJC3	turquoise:CYP3A4,F2R,GAN,CYP3A5,COPS3,SETDB1,INS
CID71384	BRN 5759131	DB00380	approved|withdrawn	26.0511	turquoise:26.0510910183728	turquoise:1	turquoise:0	turquoise:TOP2A	turquoise:
CID5556	Alti-Triazolam	DB00897	approved	26.0159	turquoise:26.0158647811683	turquoise:2	turquoise:1	turquoise:CYP2C9,CYP2C8	turquoise:CYP3A4
CID4993	Glaxo Wellcome Brand of Pyrimethamine	DB00205	approved	26.0159	turquoise:26.0158647811683	turquoise:2	turquoise:0	turquoise:CYP2C8,CYP2C9	turquoise:
CID4044	Prestwick1_000054	DB00784	approved	26.0159	turquoise:26.0158647811683	turquoise:2	turquoise:0	turquoise:CYP2C9,CYP2C8	turquoise:
CID4932	Spectrum2_001603	DB01182	approved	26.0159	brown:0,turquoise:26.0158647811683	brown:0,turquoise:2	brown:1,turquoise:0	brown:,turquoise:CYP2C8,CYP2C9	brown:SCN3A,turquoise:
CID54677470	Mobec	DB00814	approved	26.0159	turquoise:26.0158647811683	turquoise:2	turquoise:1	turquoise:CYP2C9,CYP2C8	turquoise:SEC31A
CID4493	SMR001233381	DB00665	approved	26.0159	turquoise:26.0158647811683	turquoise:2	turquoise:0	turquoise:CYP2C9,CYP2C8	turquoise:
CID34756	NCGC00167546-02	DB00118	approved|nutraceutical	25.9666	turquoise:25.96660382852	turquoise:2	turquoise:3	turquoise:COL1A1,LEP	turquoise:CDH11,KITLG,HGF
CID5656	KBio1_001882	DB00285	approved	25.9195	turquoise:23.7236506912789,brown:2.19588007520909	turquoise:3,brown:2	turquoise:0,brown:0	turquoise:CYP3A5,CYP3A4,GAN,brown:ATPIF1,NECAB3	turquoise:,brown:
CID439260	NCGC00159406-09	DB00368	approved	25.9002	brown:2.19588007520909,turquoise:23.7043132698623	brown:2,turquoise:5	brown:3,turquoise:10	brown:CLGN,ATPIF1,turquoise:CCBL2,LEP,PYGB,PYGL,PAH	brown:ZHX3,GOT2,COPS4,turquoise:GNRH1,CD40,MMP1,SGCG,FGL1,SLC12A1,CDH11,PER1,NFKB2,ADRA1A
CID46936954	DB04348	DB04348	experimental	25.6988	turquoise:25.6988189485357,brown:0	turquoise:2,brown:1	turquoise:1,brown:0	turquoise:CRISP3,CFTR,brown:SLCO4A1	turquoise:SLC10A2,brown:
CID6115	AI3-03053	DB06728	experimental	25.6521	turquoise:13.389913072144,brown:12.2622286651863	turquoise:1,brown:1	turquoise:0,brown:0	turquoise:CYP3A5,brown:CYCS	turquoise:,brown:
CID5282800	trans-10, cis-12 conjugate linoleic acid	DB04746	experimental	25.6265	brown:0,turquoise:25.6264552838781	brown:0,turquoise:3	brown:2,turquoise:2	brown:,turquoise:MMP1,LEP,XYLB	brown:CLGN,INSIG1,turquoise:CDH11,PRKAA2
CID441074	CHEBI:28593	DB00908	approved	25.5469	brown:9.13325858333728,turquoise:16.4136420132681	brown:1,turquoise:3	brown:3,turquoise:1	brown:SUCLA2,turquoise:CYP2C9,CRISP3,GAN	brown:OLA1,SCN3A,KCND2,turquoise:CYP3A4
CID2267	CHEMBL639	DB00972	approved	25.5458	turquoise:25.5458439293137	turquoise:4	turquoise:0	turquoise:CYP3A4,GAN,CYP2C9,ASMT	turquoise:
CID60961	beta-Adenosine	DB00640	approved|investigational	25.5122	turquoise:25.5122088670959,brown:0	turquoise:5,brown:1	turquoise:7,brown:1	turquoise:MSX2,PYGB,PYGL,ADK,SEC31A,brown:ZC4H2	turquoise:TXNIP,PSG1,CFTR,MSMB,P2RY1,PRKAA2,MUC1,brown:GOT2
CID2801	NCGC00015264-09	DB01242	approved	25.4803	turquoise:25.4802952733226	turquoise:2	turquoise:2	turquoise:HTR2B,F2R	turquoise:ACHE,MSX2
CID3064778	HFS	DB04707	experimental	25.3586	brown:25.3585630050025	brown:1	brown:0	brown:EEF1A1	brown:
CID6005	(-)-10,11-Dihydroxyaporphine	DB00714	approved|investigational	25.3586	brown:25.3585630050025,turquoise:0	brown:2,turquoise:0	brown:0,turquoise:3	brown:EEF1A1,CALY,turquoise:	brown:,turquoise:GNRH1,HTR2B,DRD3
CID444972	trans-1,2-Ethylenedicarboxylic acid	DB04299	experimental	25.1105	turquoise:25.1105125606182,brown:0	turquoise:4,brown:0	turquoise:0,brown:1	turquoise:DRD3,HTR7,ME1,HCRTR1,brown:	turquoise:,brown:MAPK9
CID5460307	trans-1,2-Ethylenediccarboxylic acid	DB01677	experimental	25.1105	brown:0,turquoise:25.1105125606182	brown:0,turquoise:4	brown:1,turquoise:0	brown:,turquoise:DRD3,HTR7,ME1,HCRTR1	brown:MAPK9,turquoise:
CID3229	Almitil	DB00467	approved	24.8865	turquoise:24.8865050547436	turquoise:1	turquoise:0	turquoise:TOP2A	turquoise:
CID287180	Rosoxacine [INN-French]	DB00817	approved	24.8865	turquoise:24.8865050547436	turquoise:1	turquoise:0	turquoise:TOP2A	turquoise:
CID9571107	DB01155	DB01155	approved|investigational	24.8865	turquoise:24.8865050547436	turquoise:1	turquoise:0	turquoise:TOP2A	turquoise:
CID4421	Acido nalidixico [INN-Spanish]	DB00779	approved	24.8865	turquoise:24.8865050547436,brown:0	turquoise:1,brown:0	turquoise:0,brown:1	turquoise:TOP2A,brown:	turquoise:,brown:SCN3A
CID3948	NCGC00015603-05	DB00978	approved	24.8865	turquoise:24.8865050547436	turquoise:1	turquoise:0	turquoise:TOP2A	turquoise:
CID4583	EU-0100904	DB01165	approved	24.8865	turquoise:24.8865050547436	turquoise:1	turquoise:0	turquoise:TOP2A	turquoise:
CID42890	NCGC00093976-01	DB01177	approved	24.8865	turquoise:24.8865050547436	turquoise:1	turquoise:0	turquoise:TOP2A	turquoise:
CID60464	33967_RIEDEL	DB01208	approved	24.8865	turquoise:24.8865050547436	turquoise:1	turquoise:0	turquoise:TOP2A	turquoise:
CID2762	HMS500P20	DB00827	approved|withdrawn	24.8865	turquoise:24.8865050547436	turquoise:1	turquoise:0	turquoise:TOP2A	turquoise:
CID41744	DB00385	DB00385	approved	24.8865	turquoise:24.8865050547436	turquoise:1	turquoise:0	turquoise:TOP2A	turquoise:
CID41867	Epirubicin (INN)	DB00445		24.8865	turquoise:24.8865050547436	turquoise:1	turquoise:0	turquoise:TOP2A	turquoise:
CID151171	UNII-0NJ98Y462X	DB00872	approved|investigational	24.8308	brown:0,turquoise:24.8308256295685	brown:0,turquoise:2	brown:1,turquoise:0	brown:,turquoise:CYP3A4,PIK3CG	brown:EIF2B3,turquoise:
CID68617	UNII-QUC7NX6WMB	DB01104	approved	24.7059	turquoise:24.7058679355061,brown:0	turquoise:3,brown:1	turquoise:3,brown:0	turquoise:CYP3A4,GAN,CYP2C9,brown:NECAB3	turquoise:ACHE,INS,MSX2,brown:
CID4171	Metoprolol	DB00264	approved|investigational	24.6838	brown:0,turquoise:24.6837926950369	brown:1,turquoise:4	brown:1,turquoise:1	brown:ZHX3,turquoise:GYPA,PTH,INS,FHL1	brown:ACLY,turquoise:ACE2
CID4499	Nisoldipino	DB00401	approved	24.6302	turquoise:24.6301784726603	turquoise:3	turquoise:0	turquoise:CYP3A4,PTH,INS	turquoise:
CID55283	ITZ	DB01167	approved|investigational	24.6297	turquoise:24.6297396445306	turquoise:3	turquoise:0	turquoise:CYP3A4,GAN,CYP3A5	turquoise:
CID4449	D08257	DB01149	approved|withdrawn	24.6297	turquoise:24.6297396445306	turquoise:4	turquoise:0	turquoise:ADRA1A,CYP3A5,GAN,CYP3A4	turquoise:
CID68740	C088658	DB00399	approved	24.478	turquoise:23.6309364665934,brown:0.847105229271279	turquoise:3,brown:1	turquoise:5,brown:1	turquoise:MMP1,EREG,PTH,brown:ATP8B1	turquoise:HGF,TNFRSF11B,KITLG,COL1A1,CASP6,brown:CLGN
CID8271	Enfenemal	DB00849	approved	24.4099	brown:0,turquoise:24.4099259630776	brown:0,turquoise:5	brown:2,turquoise:7	brown:,turquoise:POLH,DNAJC3,PTH,SEC31A,INS	brown:COPS4,SCN3A,turquoise:CYP2C9,CYP3A5,SETDB1,CYP2C8,CYP3A4,GAN,F2R
CID3000715	(+/-)Thiopental solution	DB00599	approved	24.3244	turquoise:24.3243696228183	turquoise:3	turquoise:0	turquoise:CYP3A4,MSX2,MUC1	turquoise:
CID4168	Metoclopramide Omega	DB01233	approved|investigational	24.2251	turquoise:24.2251363191988	turquoise:3	turquoise:1	turquoise:INS,DNAJC3,F2R	turquoise:MSX2
CID84029	Heliclar	DB01211	approved	24.2183	turquoise:24.2182866384845	turquoise:2	turquoise:0	turquoise:CYP3A4,CYP3A5	turquoise:
CID16362	Orap	DB01100	approved	24.1771	turquoise:24.177149557925	turquoise:4	turquoise:0	turquoise:PTH,GNRH1,CYP3A4,DRD3	turquoise:
CID5287620	Cyanein	DB07348	experimental	24.011	brown:0,turquoise:24.0109816597435	brown:0,turquoise:2	brown:2,turquoise:0	brown:,turquoise:INS,F2R	brown:KIF2A,SUB1,turquoise:
CID446094	Sputolysin	DB01692	experimental	23.9996	turquoise:23.9995651755015	turquoise:3	turquoise:1	turquoise:INS,STK3,GNRH1	turquoise:SSSCA1
CID4927	N,N-dimethyl-1-phenothiazin-10-ylpropan-2-amine	DB01069	approved	23.9457	turquoise:13.4660413631195,brown:10.4797048122636	turquoise:1,brown:2	turquoise:5,brown:1	turquoise:CYP2C9,brown:CCND3,NECAB3	turquoise:PRKAA2,MSX2,CYP3A5,PNKP,DRD3,brown:PDXK
CID123619	Etoricoxibe	DB01628	approved|investigational	23.9321	turquoise:23.9320604980432	turquoise:2	turquoise:0	turquoise:CYP3A4,CYP2C9	turquoise:
CID2733	AB00051947	DB00356	approved	23.9186	turquoise:23.9186182904948	turquoise:2	turquoise:0	turquoise:RPS6KA3,CYP3A4	turquoise:
CID92727	A 157378.0	DB01601	approved	23.7998	turquoise:23.7997789822545	turquoise:3	turquoise:0	turquoise:CYP3A4,GAN,CYP2C9	turquoise:
CID444732	A-300-I	DB04297	experimental	23.7919	turquoise:9.48577030765271,brown:14.3061704500111	turquoise:3,brown:2	turquoise:5,brown:0	turquoise:EREG,SMARCA1,REST,brown:SMARCA4,NECAB3	turquoise:SUV39H2,ESRRA,TNP2,FLG,CDKN2C,brown:
CID23925	ATW 230	DB01592	approved	23.7463	turquoise:11.484104234719,brown:12.2622286651863	turquoise:2,brown:1	turquoise:3,brown:0	turquoise:TFPI2,NDN,brown:CYCS	turquoise:APEX1,HGF,KITLG,brown:
CID445858	CHEMBL32749	DB07767	experimental	23.7463	brown:12.2622286651863,turquoise:11.484104234719	brown:1,turquoise:2	brown:0,turquoise:3	brown:CYCS,turquoise:TFPI2,NDN	brown:,turquoise:ADIPOQ,INS,APEX1
CID764	bmse000090	DB02377	experimental	23.607	brown:18.9393662155111,turquoise:4.66758404559337	brown:2,turquoise:2	brown:0,turquoise:1	brown:TERF2IP,CDC42,turquoise:RAB27B,SUV39H2	brown:,turquoise:INS
CID2723601	Tioguaninum [INN-Latin]	DB00352	approved	23.5179	turquoise:19.9009263417102,brown:3.61693433625283	turquoise:3,brown:1	turquoise:0,brown:0	turquoise:L3MBTL1,F2R,SUV39H2,brown:DDX41	turquoise:,brown:
CID441233	Tranylcypromine (INN)	DB00752	approved	23.493	turquoise:23.492955740444	turquoise:2	turquoise:0	turquoise:CYP3A4,CYP2C9	turquoise:
CID216235	D07171	DB06268	approved|investigational	23.493	turquoise:23.492955740444	turquoise:2	turquoise:0	turquoise:CYP2C9,CYP3A4	turquoise:
CID4100	HMS501N04	DB00703	approved	23.493	turquoise:23.492955740444	turquoise:2	turquoise:0	turquoise:CYP3A4,CYP2C9	turquoise:
CID2187	AC-4234	DB01217	approved|investigational	23.493	turquoise:23.492955740444	turquoise:2	turquoise:0	turquoise:CYP3A4,CYP2C9	turquoise:
CID3406	I11-0350	DB01213	approved	23.4408	turquoise:23.44075045838,brown:0	turquoise:3,brown:0	turquoise:1,brown:1	turquoise:IGFBP1,ADH1B,ADH1C,brown:	turquoise:ADH5,brown:LRRN3
CID444036	D01708	DB00588	approved	23.4168	brown:0,turquoise:23.4168274494684	brown:1,turquoise:2	brown:0,turquoise:0	brown:F8,turquoise:CYP3A5,CYP3A4	brown:,turquoise:
CID2794	SMR000058704	DB00845	approved|investigational	23.4168	turquoise:23.4168274494684	turquoise:2	turquoise:0	turquoise:CYP3A4,CYP3A5	turquoise:
CID23724530	Temsirolimus (JAN/USAN/INN)	DB06287	approved	23.4168	turquoise:23.4168274494684	turquoise:2	turquoise:0	turquoise:CYP3A4,CYP3A5	turquoise:
CID4541	L001023	DB06731	investigational	23.4168	turquoise:23.4168274494684	turquoise:2	turquoise:0	turquoise:CYP3A4,CYP3A5	turquoise:
CID5995	Testodrin	DB01420	approved	23.2943	turquoise:15.9374817387937,brown:7.3567819598139	turquoise:4,brown:3	turquoise:7,brown:0	turquoise:EREG,LEP,CRISP1,ACHE,brown:FGF13,CEBPD,F8	turquoise:TRAP1,KITLG,CDC6,MTAP,DFNA5,HGF,CYP3A5,brown:
CID3639	hydropres	DB00999	approved	23.2825	brown:0,turquoise:23.2825221488494	brown:0,turquoise:5	brown:3,turquoise:8	brown:,turquoise:MSX2,OGN,PTH,CDH11,GYPA	brown:FGF13,MAVS,ACLY,turquoise:INS,FOXO4,ACE2,COL1A1,LEP,DRD3,CYP3A5,ACHE
CID46936269	2'-DEOXYURIDINE 5'-ALPHA,BETA-IMIDO-TRIPHOSPHATE	DB01965	experimental	23.058	turquoise:23.0580415401975	turquoise:1	turquoise:0	turquoise:CFTR	turquoise:
CID8730	DB00509	DB00509	approved	22.8165	turquoise:22.8164935713494,brown:0	turquoise:3,brown:1	turquoise:2,brown:1	turquoise:SLC10A2,CYP2C8,INS,brown:DDX25	turquoise:THRA,HELLS,brown:LRRN3
CID3033968	SH-546	DB06730	approved	22.7532	turquoise:22.7532124502497	turquoise:2	turquoise:1	turquoise:CYP3A4,CYP3A5	turquoise:INS
CID40326	(+-)-cis-Fmc 33297	DB04930	approved|investigational	22.7532	turquoise:22.7532124502497,brown:0	turquoise:2,brown:0	turquoise:2,brown:1	turquoise:CYP3A5,CYP3A4,brown:	turquoise:GAN,F2R,brown:SCN3A
CID1615	(+-)-N-Methyl-3,4-(methylenedioxy)amphetamine	DB01454	experimental|illicit	22.7068	turquoise:22.706769440395	turquoise:2	turquoise:6	turquoise:MAPT,CYP3A4	turquoise:SLC10A2,ASPM,CD40,HTR2B,TMOD3,NFKB2
CID5560	HMS1921G13	DB01021	approved	22.6109	brown:0,turquoise:22.610863879777	brown:0,turquoise:5	brown:1,turquoise:6	brown:,turquoise:INS,OGN,MSX2,CDH11,SLC12A1	brown:FGF13,turquoise:CYP3A5,FOXO4,DRD3,LEP,ACHE,COL1A1
CID4634	Oxybutynine [INN-French]	DB01062	approved|investigational	22.5767	turquoise:22.5767377953732	turquoise:2	turquoise:0	turquoise:CYP3A4,CYP2C8	turquoise:
CID4463	D00435	DB00238	approved	22.0831	turquoise:22.0831226096129	turquoise:2	turquoise:2	turquoise:CYP2C9,INS	turquoise:CYP3A4,GAN
CID3337	Dexafenfluramine	DB00574	illicit|withdrawn	22.0831	turquoise:22.0831226096129	turquoise:2	turquoise:2	turquoise:INS,CYP2C9	turquoise:HTR2B,MSX2
CID5073	AC-1306	DB00734	approved|investigational	21.9331	turquoise:21.9330535903879,brown:0	turquoise:4,brown:0	turquoise:0,brown:1	turquoise:ADRA1A,DRD3,INS,CYP3A4,brown:	turquoise:,brown:NECAB3
CID4456	CID4456	DB01400	approved	21.7193	brown:0,turquoise:21.7193192556122	brown:0,turquoise:2	brown:1,turquoise:1	brown:,turquoise:CYP3A4,CYP3A5	brown:CYCS,turquoise:ACHE
CID444	KBioSS_002143	DB01156	approved	21.5452	turquoise:21.5452195241109	turquoise:3	turquoise:1	turquoise:GAN,CYP3A5,MSX2	turquoise:INS
CID46936832	LFA703	DB03932	experimental	21.3911	turquoise:21.3910701478857	turquoise:1	turquoise:0	turquoise:CD40	turquoise:
CID440995	(+)-Lactose	DB04465	experimental	21.3851	brown:14.428248495809,turquoise:6.95685513320201	brown:1,turquoise:1	brown:0,turquoise:0	brown:PSMD12,turquoise:SRM	brown:,turquoise:
CID91552	2-AMINO-4-MERCAPTO-BUTYRIC ACID	DB04422	experimental	21.2763	brown:13.2912022102567,turquoise:7.98506506672672	brown:2,turquoise:2	brown:1,turquoise:3	brown:CCNA1,NECAB3,turquoise:ACHE,ADIPOQ	brown:NFKBIA,turquoise:CCNA2,KITLG,HGF
CID4211	Mitotanum [INN-Latin]	DB00648	approved	21.2384	turquoise:21.2383962823005	turquoise:2	turquoise:2	turquoise:MSX2,CYP3A5	turquoise:F2R,DNAJC3
CID2145	2,6-Piperidinedione, 3-(4-aminophenyl)-3-ethyl-	DB00357	approved	21.2384	turquoise:21.2383962823005	turquoise:2	turquoise:1	turquoise:MSX2,CYP3A5	turquoise:CYP3A4
CID60854	Geodon	DB00246	approved	21.1846	turquoise:21.1846037119842	turquoise:4	turquoise:0	turquoise:DRD3,ADRA1A,HTR7,CYP3A4	turquoise:
CID241903	HMS2090K05	DB00570	approved	20.9547	brown:0,turquoise:20.9546527833497	brown:0,turquoise:3	brown:2,turquoise:2	brown:,turquoise:CYP3A4,FOXC1,INS	brown:TUBB,TUBB3,turquoise:F2R,TUBB2A
CID13342	Vinblastine	DB00570	approved	20.9547	turquoise:20.9546527833497,brown:0	turquoise:3,brown:0	turquoise:2,brown:2	turquoise:INS,FOXC1,CYP3A4,brown:	turquoise:F2R,TUBB2A,brown:TUBB3,TUBB
CID5287702	DB04027	DB04027	experimental	20.7357	turquoise:8.47350102094223,brown:12.2622286651863	turquoise:2,brown:2	turquoise:4,brown:1	turquoise:MSX2,SLC12A1,brown:ZC4H2,CYCS	turquoise:INS,IL1A,GNRH1,SLC10A2,brown:CCND3
CID6322	Minophagen A	DB00125	approved|nutraceutical	20.7357	turquoise:8.47350102094223,brown:12.2622286651863	turquoise:2,brown:2	turquoise:5,brown:1	turquoise:MSX2,SLC12A1,brown:ZC4H2,CYCS	turquoise:SLC10A2,GNRH1,DNAJC3,IL1A,INS,brown:CCND3
CID4060	D00375	DB00532	investigational|withdrawn	20.3196	brown:0,turquoise:20.3195764901542	brown:0,turquoise:5	brown:2,turquoise:6	brown:,turquoise:INS,PTH,SEC31A,DNAJC3,GAN	brown:COPS4,SCN3A,turquoise:CYP2C8,CYP3A4,F2R,CYP2C9,CYP3A5,SETDB1
CID1775	DILANTIN-30	DB00252	approved	20.2956	turquoise:20.2956400850775,brown:0	turquoise:4,brown:0	turquoise:7,brown:2	turquoise:INS,PTH,SEC31A,DNAJC3,brown:	turquoise:CYP2C8,CYP3A4,GAN,F2R,CYP3A5,CYP2C9,SETDB1,brown:COPS4,SCN3A
CID2479	Butatab	DB00237	approved|illicit	20.2211	turquoise:20.2211046494577	turquoise:3	turquoise:2	turquoise:POLH,CYP2C9,CRISP3	turquoise:CYP3A4,CYP3A5
CID253602	IDI1_000855	DB07374	experimental	19.8718	turquoise:0,brown:19.8717557035681	turquoise:0,brown:2	turquoise:4,brown:1	turquoise:,brown:MAPK9,GOT2	turquoise:HGF,KITLG,AMELX,MSX2,brown:PSMD12
CID689043	NCGC00022654-08	DB01880	experimental	19.673	brown:0,turquoise:19.6729792325813	brown:0,turquoise:2	brown:2,turquoise:2	brown:,turquoise:ALOX15,TOP1	brown:NECAB3,CYCS,turquoise:CYP4B1,KCNK2
CID5152	MLS000759000	DB00938	approved	19.6247	turquoise:19.6246579502372	turquoise:2	turquoise:2	turquoise:CYP2C8,CCL17	turquoise:KITLG,HGF
CID5775	BRD-K90333595-001-02-8	DB00692	approved	19.5348	brown:1.10890265400664,turquoise:18.4259164401647	brown:1,turquoise:5	brown:0,turquoise:2	brown:PLAA,turquoise:CDH11,GNRH1,ADRA1A,DRD3,MSX2	brown:,turquoise:LEP,PTH
CID439213	D04334	DB01296	approved	19.3852	turquoise:19.3852065503866	turquoise:1	turquoise:0	turquoise:NFKB2	turquoise:
CID5280965	Fungisome	DB00681	approved|investigational	19.336	turquoise:19.3359618285672	turquoise:2	turquoise:3	turquoise:CRYGC,CYP3A5	turquoise:INS,HGF,KITLG
CID1983	Grippostad	DB00316	approved	19.2567	brown:19.2566508213139,turquoise:0	brown:3,turquoise:1	brown:2,turquoise:7	brown:NECAB3,GOT2,CCND3,turquoise:CYP3A4	brown:PDXK,CYCS,turquoise:NFKB2,MSX2,INS,PNKP,DRD3,PRKAA2,CD40
CID119	[3H]GABA	DB02530	experimental	19.1028	brown:3.74427206307638,turquoise:15.3585739782679	brown:1,turquoise:3	brown:0,turquoise:1	brown:TERF2IP,turquoise:GNRH1,SCG2,MSX2	brown:,turquoise:GH2
CID5002	Norsic	DB01224	approved	18.8627	turquoise:18.8627274862654	turquoise:4	turquoise:0	turquoise:ADRA1A,DRD3,MSX2,HTR7	turquoise:
CID110635	Tadalafil [USAN]	DB00820	approved|investigational	18.6737	turquoise:18.6737333009094	turquoise:2	turquoise:0	turquoise:CYP3A4,PDE5A	turquoise:
CID47811	HMS2089C18	DB01186	approved|withdrawn	18.644	turquoise:18.6439956238179	turquoise:2	turquoise:3	turquoise:INS,CYP3A4	turquoise:HTR2B,DRD3,ADRA1A
CID3062316	NCGC00181129-01	DB01254	approved|investigational	18.4971	turquoise:6.05347109430268,brown:12.4436115565794	turquoise:1,brown:1	turquoise:1,brown:0	turquoise:EPHA2,brown:PDGFRB	turquoise:SRM,brown:
CID449005	DIPHOSPHATIDYL GLYCEROL	DB03429	experimental	18.4432	brown:0,turquoise:18.4432477777527	brown:0,turquoise:1	brown:1,turquoise:0	brown:,turquoise:TOP1	brown:CYCS,turquoise:
CID60700	SMP2_000327	DB01030	approved|investigational	18.4432	turquoise:18.4432477777527,brown:0	turquoise:1,brown:0	turquoise:0,brown:1	turquoise:TOP1,brown:	turquoise:,brown:ZC4H2
CID16685683	DB05630	DB05630	approved|investigational	18.4432	turquoise:18.4432477777527	turquoise:1	turquoise:0	turquoise:TOP1	turquoise:
CID56927674	DB05630	DB05630	approved|investigational	18.4432	turquoise:18.4432477777527	turquoise:1	turquoise:0	turquoise:TOP1	turquoise:
CID221493	DB02659	DB02659	approved	18.3083	turquoise:18.3083224611882	turquoise:4	turquoise:0	turquoise:CRISP3,INS,SLC10A2,CYP7A1	turquoise:
CID2995	Pentofran	DB01151	approved	18.1822	brown:0,turquoise:18.1822208292914	brown:0,turquoise:4	brown:1,turquoise:0	brown:,turquoise:MSX2,ADRA1A,CYP3A4,GAN	brown:RAB11A,turquoise:
CID148124	NSC-628503	DB01248	approved|investigational	18.121	turquoise:18.1209982558001	turquoise:1	turquoise:4	turquoise:NDC80	turquoise:EDDM3A,HGF,F2R,KITLG
CID10918	[(2R)-2,4-dihydroxy-4-oxobutyl]-trimethylazanium	DB02648	experimental	18.0663	turquoise:18.0663030695832	turquoise:3	turquoise:3	turquoise:CRP,CDH11,PDHX	turquoise:CPT1A,PDX1,LEP
CID5957	Adetol	DB00171	approved|nutraceutical	18.0254	turquoise:18.0253615103721	turquoise:1	turquoise:1	turquoise:IGF1R	turquoise:FLG
CID28864	Prestwick_525	DB00589	approved	17.9349	turquoise:17.9348780702291	turquoise:2	turquoise:1	turquoise:MSX2,HTR2B	turquoise:DRD3
CID3168	IDI1_000103	DB00450	approved	17.8754	turquoise:17.8753975874811	turquoise:3	turquoise:1	turquoise:CYP3A4,ADRA1A,MSX2	turquoise:DRD3
CID9782	Betamethasonvalerat Mikron	DB00443	approved	17.8754	turquoise:17.8753975874811	turquoise:2	turquoise:0	turquoise:CYP3A4,MSX2	turquoise:
CID4205	DB00370	DB00370	approved	17.8754	brown:0,turquoise:17.8753975874811	brown:1,turquoise:2	brown:0,turquoise:0	brown:NECAB3,turquoise:CYP3A4,MSX2	brown:,turquoise:
CID3345	N-(1-phenethylpiperidin-4-yl)-N-phenylpropanamide	DB00813	approved|illicit|investigational	17.8754	turquoise:17.8753975874811	turquoise:2	turquoise:1	turquoise:MSX2,CYP3A4	turquoise:DRD3
CID54746	D00987	DB00248	approved	17.7521	turquoise:17.7521006868632	turquoise:2	turquoise:2	turquoise:CYP3A4,HTR7	turquoise:DRD3,HTR2B
CID6857417	Gluconic Acid	DB04304	experimental	17.7438	brown:11.7576065791777,turquoise:5.98618284884233	brown:1,turquoise:1	brown:0,turquoise:1	brown:SLC25A3,turquoise:PTH	brown:,turquoise:INS
CID148192	TL8001639	DB01072	approved|investigational	17.7377	turquoise:17.737662131985	turquoise:2	turquoise:0	turquoise:CYP3A4,CYP7A1	turquoise:
CID237	Haffkinine	DB01103	approved	17.3722	brown:12.4972259128503,turquoise:4.87499436518808	brown:1,turquoise:1	brown:2,turquoise:0	brown:NCOA6,turquoise:GNRH1	brown:PSMD12,GSS,turquoise:
CID2726	Novomazina	DB00477	approved	17.2118	turquoise:17.2117825882622	turquoise:3	turquoise:1	turquoise:ADRA1A,MSX2,CYP3A4	turquoise:ACHE
CID2678	nchembio714-comp3	DB00341	approved	17.2118	turquoise:17.2117825882622	turquoise:2	turquoise:0	turquoise:MSX2,CYP3A4	turquoise:
CID7558	Dristan	DB06714	approved	16.878	brown:15.6137383579015,turquoise:1.26425744393315	brown:2,turquoise:2	brown:2,turquoise:3	brown:GOT2,ACTR1A,turquoise:CYP3A4,BNC1	brown:EEF1A1,CYCS,turquoise:NFKB2,DRD3,CD40
CID54676537	Ciba-Geigy Brand of Acenocoumarol	DB01418	approved	16.5265	turquoise:16.5265331293589	turquoise:2	turquoise:0	turquoise:CYP2C9,TMOD3	turquoise:
CID65981	GlucoNorm	DB00912	approved|investigational	16.4759	turquoise:16.4758864126617	turquoise:2	turquoise:0	turquoise:CYP3A4,MUC1	turquoise:
CID3637	NINDS_000117	DB01275	approved	16.4689	turquoise:16.4689199532843	turquoise:3	turquoise:2	turquoise:PDC,ASMT,CYP3A4	turquoise:KITLG,HGF
CID5566	Triftazin	DB00831	approved	16.4656	turquoise:16.46556445665,brown:0	turquoise:3,brown:0	turquoise:1,brown:2	turquoise:ADRA1A,INS,MSX2,brown:	turquoise:PRKDC,brown:CYCS,CALY
CID5360515	MorViva	DB00704	approved|investigational	16.4656	turquoise:16.46556445665	turquoise:2	turquoise:0	turquoise:INS,MSX2	turquoise:
CID6992106	2-DEOXY-BETA-D-GALACTOSE	DB04382	experimental	16.4656	turquoise:16.46556445665	turquoise:2	turquoise:1	turquoise:INS,MSX2	turquoise:EREG
CID6400441	Octreotide	DB00104	approved|investigational	16.4656	turquoise:16.46556445665	turquoise:2	turquoise:0	turquoise:INS,MSX2	turquoise:
CID5681	NINDS_001015	DB04513	experimental	16.4656	turquoise:16.46556445665	turquoise:2	turquoise:1	turquoise:INS,MSX2	turquoise:CERK
CID2913	BIDD:GT0324	DB00434	approved	16.4656	turquoise:16.46556445665	turquoise:2	turquoise:0	turquoise:MSX2,INS	turquoise:
CID2161	I14-0660	DB01025	approved|investigational	16.2062	turquoise:16.2061954599863	turquoise:1	turquoise:0	turquoise:IL3	turquoise:
CID4781	Tevcodyne	DB00812	approved	16.1068	turquoise:16.1068187714576	turquoise:2	turquoise:2	turquoise:CYP2C9,CRISP3	turquoise:CYP3A4,CYP3A5
CID5910	OCUSERT PILO-40	DB01085	approved	16.0131	turquoise:16.0130972261668,brown:0	turquoise:2,brown:1	turquoise:1,brown:0	turquoise:CYP3A4,PTH,brown:NECAB3	turquoise:INS,brown:
CID2435	PDSP2_000635	DB00484	approved	16.0069	brown:1.01720089823834,turquoise:14.989680410906	brown:1,turquoise:2	brown:0,turquoise:0	brown:FGF13,turquoise:SCT,INS	brown:,turquoise:
CID16129704	bivalirudina	DB02351	experimental	15.9913	turquoise:15.9912602049382	turquoise:2	turquoise:1	turquoise:F2RL3,F2R	turquoise:METTL1
CID263	Butyric alcohol	DB02145	experimental	15.916	turquoise:15.9159536935642	turquoise:2	turquoise:1	turquoise:BRCA2,PHIP	turquoise:WDR11
CID60947	L-700,462	DB00775	approved	15.6951	turquoise:15.6950993212533	turquoise:1	turquoise:0	turquoise:COL1A1	turquoise:
CID3182	Teofen	DB00651	approved	15.451	turquoise:15.451017013656	turquoise:2	turquoise:0	turquoise:PDE4C,MUC1	turquoise:
CID39941	BRN 1085080	DB04812	withdrawn	15.3939	turquoise:15.3939004132501	turquoise:1	turquoise:0	turquoise:F2R	turquoise:
CID7248	3,4-Dimethylbenzenamine	DB03018	experimental	15.3939	turquoise:15.3939004132501	turquoise:1	turquoise:0	turquoise:F2R	turquoise:
CID5280953	BSPBio_000546	DB07919	experimental	15.3939	turquoise:15.3939004132501	turquoise:2	turquoise:0	turquoise:F2R,L3MBTL1	turquoise:
CID5865	AC-11112	DB00635	approved	15.3939	turquoise:15.3939004132501,brown:0	turquoise:1,brown:0	turquoise:0,brown:1	turquoise:F2R,brown:	turquoise:,brown:OLA1
CID4380	Clorgiline (INN)	DB04017	experimental	15.3939	turquoise:15.3939004132501	turquoise:1	turquoise:0	turquoise:F2R	turquoise:
CID2833	DB01394	DB01394	approved	15.2963	brown:0,turquoise:15.2963363491281	brown:2,turquoise:4	brown:2,turquoise:2	brown:CLGN,NECAB3,turquoise:PTH,GLRA3,GAN,INS	brown:TUBB,PSMD12,turquoise:SCT,MMP1
CID71371	Thyrolar	DB01583	approved	15.1906	turquoise:15.1906008263868,brown:0	turquoise:2,brown:2	turquoise:1,brown:0	turquoise:CYP2C8,CRISP3,brown:SLCO4A1,DDX25	turquoise:THRA,brown:
CID3410	Oxeze Turbuhaler	DB00983	approved|investigational	15.1321	turquoise:7.07483453218845,brown:8.05726573662115	turquoise:1,brown:1	turquoise:2,brown:0	turquoise:CCL17,brown:FLT1	turquoise:KITLG,HGF,brown:
CID3083544	Brovana	DB01274	approved|investigational	15.1321	turquoise:7.07483453218845,brown:8.05726573662115	turquoise:1,brown:1	turquoise:2,brown:0	turquoise:CCL17,brown:FLT1	turquoise:KITLG,HGF,brown:
CID4075	SPBio_002969	DB00244	approved	15.0067	brown:15.0066848803837	brown:1	brown:0	brown:NFKBIA	brown:
CID8391	C7H7NO3	DB04110	experimental	15.0067	brown:15.0066848803837	brown:1	brown:0	brown:NFKBIA	brown:
CID5368396	Lutein	DB00137	approved|nutraceutical	14.9742	turquoise:14.9742097633215,brown:0	turquoise:1,brown:0	turquoise:0,brown:1	turquoise:MMP1,brown:	turquoise:,brown:CLGN
CID32594	FEMA No. 3132	DB04512	experimental	14.9581	brown:14.9580763914072	brown:1	brown:0	brown:DYNC1H1	brown:
CID440005	Spectrum5_001019	DB04223	experimental	14.2884	turquoise:14.2883533439845,brown:0	turquoise:3,brown:1	turquoise:0,brown:1	turquoise:CPT1A,INS,FRK,brown:ZHX3	turquoise:,brown:NECAB3
CID222528	1e3v	DB07690	experimental	14.2112	turquoise:14.2111874286651,brown:0	turquoise:3,brown:1	turquoise:0,brown:0	turquoise:DNAJC3,CYP3A5,ABCG5,brown:LIN7B	turquoise:,brown:
CID7099	Acridine, 3,6-diamino-	DB01123	approved	14.1058	turquoise:14.1058253295749	turquoise:1	turquoise:0	turquoise:CD28	turquoise:
CID26934	(1S,2R)-2-Amino-1-phenyl-1-propanol	DB00397	approved|withdrawn	14.0913	turquoise:14.0912705672585	turquoise:2	turquoise:3	turquoise:LEP,GIF	turquoise:ADRA1A,ACHE,CDH11
CID5780	Diakarmon	DB01638	experimental	13.9953	turquoise:2.9004947124809,brown:11.0948096945177	turquoise:1,brown:1	turquoise:5,brown:0	turquoise:CDH11,brown:MAPK9	turquoise:CD40,LEP,INS,NFKB2,MSX2,brown:
CID4362	CHEMBL8211	DB02967	experimental	13.9478	brown:0,turquoise:13.9478048693659	brown:0,turquoise:3	brown:2,turquoise:2	brown:,turquoise:BST1,PDX1,INS	brown:PSMD12,SLC25A3,turquoise:PDHX,MYH6
CID10964	1,3-Propanedione	DB03057	experimental	13.8174	turquoise:13.8174358770758,brown:0	turquoise:1,brown:1	turquoise:1,brown:0	turquoise:PRKAA2,brown:KANK1	turquoise:COL1A1,brown:
CID5288103	DEPRENYL	DB04677	experimental	13.7729	brown:0,turquoise:13.7728646049299	brown:1,turquoise:2	brown:0,turquoise:0	brown:NECAB3,turquoise:GAN,CYP2C9	brown:,turquoise:
CID26757	Eldepryl	DB01037	approved|investigational	13.7729	brown:0,turquoise:13.7728646049299	brown:1,turquoise:2	brown:0,turquoise:0	brown:NECAB3,turquoise:GAN,CYP2C9	brown:,turquoise:
CID441184	BAY-g 5421	DB00284	approved|investigational	13.7637	turquoise:13.7636642287048	turquoise:3	turquoise:2	turquoise:LEP,SI,MGAM	turquoise:ADIPOQ,CDH11
CID57469	CHEBI:36704	DB00724	approved|investigational	13.4705	brown:13.4705028982006,turquoise:0	brown:1,turquoise:0	brown:0,turquoise:2	brown:PSMD12,turquoise:	brown:,turquoise:HGF,KITLG
CID3331	Felbamyl	DB00949	approved	13.466	turquoise:13.4660413631195	turquoise:1	turquoise:1	turquoise:CYP2C9	turquoise:CYP3A4
CID3356	KBio2_005173	DB01195	approved|withdrawn	13.466	turquoise:13.4660413631195,brown:0	turquoise:1,brown:1	turquoise:0,brown:1	turquoise:CYP2C9,brown:DPP6	turquoise:,brown:SCN3A
CID6726	MolPort-001-798-137	DB01176	approved	13.466	turquoise:13.4660413631195	turquoise:1	turquoise:0	turquoise:CYP2C9	turquoise:
CID60953	Capecitabin	DB01101	approved|investigational	13.466	turquoise:13.4660413631195	turquoise:1	turquoise:1	turquoise:CYP2C9	turquoise:RAD51
CID119607	Valdecoxib (USAN/INN)	DB00580	investigational|withdrawn	13.466	turquoise:13.4660413631195	turquoise:1	turquoise:0	turquoise:CYP2C9	turquoise:
CID5790	CHEMBL917	DB00322	approved	13.466	turquoise:13.4660413631195	turquoise:1	turquoise:0	turquoise:CYP2C9	turquoise:
CID5328	Thiosulfil-A-Forte	DB00576	approved	13.466	turquoise:13.4660413631195	turquoise:1	turquoise:0	turquoise:CYP2C9	turquoise:
CID5344	Unisulf	DB00263	approved	13.466	turquoise:13.4660413631195	turquoise:1	turquoise:0	turquoise:CYP2C9	turquoise:
CID5215	Trifonamide	DB00359	approved	13.466	turquoise:13.4660413631195	turquoise:1	turquoise:2	turquoise:CYP2C9	turquoise:F2R,CYP3A4
CID12894	Justamil	DB08798	approved	13.466	turquoise:13.4660413631195	turquoise:1	turquoise:0	turquoise:CYP2C9	turquoise:
CID54690031	Lornoxicamum [INN-Latin]	DB06725	approved	13.466	turquoise:13.4660413631195	turquoise:1	turquoise:0	turquoise:CYP2C9	turquoise:
CID34312	GP 47680	DB00776	approved	13.466	turquoise:13.4660413631195,brown:0	turquoise:1,brown:0	turquoise:2,brown:1	turquoise:CYP2C9,brown:	turquoise:CYP3A4,CYP3A5,brown:SCN3A
CID441244	SSD	DB05245	approved	13.466	turquoise:13.4660413631195	turquoise:1	turquoise:0	turquoise:CYP2C9	turquoise:
CID5323	Fuxal	DB06150	approved	13.466	turquoise:13.4660413631195	turquoise:1	turquoise:0	turquoise:CYP2C9	turquoise:
CID9579578	DB00736	DB00736	approved|investigational	13.466	turquoise:13.4660413631195	turquoise:1	turquoise:1	turquoise:CYP2C9	turquoise:CYP3A4
CID3308	HMS1921B09	DB00749	approved|investigational	13.466	turquoise:13.4660413631195	turquoise:1	turquoise:0	turquoise:CYP2C9	turquoise:
CID6009	UNII-01704YP3MO	DB01424	approved|withdrawn	13.466	turquoise:13.4660413631195	turquoise:1	turquoise:0	turquoise:CYP2C9	turquoise:
CID5359	BRD-A34006693-001-04-8	DB00870	approved|withdrawn	13.466	turquoise:13.4660413631195	turquoise:1	turquoise:0	turquoise:CYP2C9	turquoise:
CID124087	Schering-Plough brand of desloratadine	DB00967	approved|investigational	13.466	turquoise:13.4660413631195	turquoise:1	turquoise:0	turquoise:CYP2C9	turquoise:
CID4659569	HMS2089K14	DB00323	approved|withdrawn	13.466	turquoise:13.4660413631195	turquoise:1	turquoise:0	turquoise:CYP2C9	turquoise:
CID4679	C16H15F2N3O4S	DB00213	approved	13.466	turquoise:13.4660413631195	turquoise:1	turquoise:1	turquoise:CYP2C9	turquoise:CYP3A4
CID5336	HMS1570I06	DB00891	approved	13.466	turquoise:13.4660413631195	turquoise:1	turquoise:0	turquoise:CYP2C9	turquoise:
CID4594	UPCMLD-DP075:001	DB00338	approved|investigational	13.466	turquoise:13.4660413631195	turquoise:1	turquoise:2	turquoise:CYP2C9	turquoise:CYP3A4,INS
CID90263	I04-0160	DB04332	experimental	13.466	turquoise:13.4660413631195	turquoise:1	turquoise:0	turquoise:CYP2C9	turquoise:
CID4235	Novo Moclobemide	DB01171	approved	13.466	turquoise:13.4660413631195	turquoise:1	turquoise:0	turquoise:CYP2C9	turquoise:
CID447994	CHEMBL117869	DB02014	experimental	13.466	turquoise:13.4660413631195	turquoise:1	turquoise:0	turquoise:CYP2C9	turquoise:
CID2165	MolPort-001-924-563	DB00613	approved	13.466	turquoise:13.4660413631195	turquoise:1	turquoise:0	turquoise:CYP2C9	turquoise:
CID5281037	DB00876	DB00876	approved	13.466	turquoise:13.4660413631195	turquoise:1	turquoise:0	turquoise:CYP2C9	turquoise:
CID74989	KBioSS_002223	DB01117	approved	13.466	turquoise:13.4660413631195	turquoise:1	turquoise:1	turquoise:CYP2C9	turquoise:INS
CID64139	Sustiva (TN)	DB00625	approved|investigational	13.466	turquoise:13.4660413631195	turquoise:1	turquoise:2	turquoise:CYP2C9	turquoise:FOXC1,CYP3A4
CID7237	CPD-1421	DB03029	experimental	13.3899	turquoise:13.389913072144	turquoise:1	turquoise:1	turquoise:CYP3A5	turquoise:MSX2
CID441383	Terazol 3 (TN)	DB00251	approved	13.3899	turquoise:13.389913072144	turquoise:1	turquoise:0	turquoise:CYP3A5	turquoise:
CID25058128	CHEMBL457526	DB08112	experimental	13.3899	turquoise:13.389913072144	turquoise:1	turquoise:0	turquoise:CYP3A5	turquoise:
CID667466	BRD-K59058766-003-04-5	DB01239	approved|withdrawn	13.3755	turquoise:13.3754528266426	turquoise:2	turquoise:0	turquoise:DRD3,HTR2B	turquoise:
CID5770	hypertensan	DB00206	approved	13.3688	turquoise:13.368764822498,brown:0	turquoise:3,brown:0	turquoise:7,brown:1	turquoise:CDH11,OGN,MSX2,brown:	turquoise:COL1A1,ACHE,LEP,INS,DRD3,FOXO4,CYP3A5,brown:FGF13
CID2720	Aldoclor	DB00880	approved	13.3688	turquoise:13.368764822498,brown:0	turquoise:3,brown:0	turquoise:8,brown:1	turquoise:MSX2,OGN,CDH11,brown:	turquoise:INS,FOXO4,COL1A1,LEP,DRD3,CYP3A5,ACHE,PTH,brown:FGF13
CID2370	NINDS_000179	DB01019	approved	13.2228	turquoise:13.2228153887528	turquoise:2	turquoise:2	turquoise:APEX1,PTH	turquoise:TFPI2,INS
CID65866	C36H41N3O6	DB00528	approved|investigational	13.1152	turquoise:13.1151723359257	turquoise:2	turquoise:0	turquoise:CYP3A4,CACNG1	turquoise:
CID54671203	Spectrum4_000527	DB00254	approved|investigational	12.6677	turquoise:12.6676917856627,brown:0	turquoise:2,brown:0	turquoise:3,brown:1	turquoise:CRISP3,CYP3A4,brown:	turquoise:HNRNPH1,DNAJC3,F2R,brown:CYCS
CID2160	cMAP_000001	DB00321	approved	12.5498	brown:0,turquoise:12.5498234180487	brown:1,turquoise:2	brown:3,turquoise:0	brown:NECAB3,turquoise:ADRA1A,CYP2C8	brown:NFKBIA,LRRN3,KCND2,turquoise:
CID5405	T9652_SIGMA	DB00342	withdrawn	12.5498	brown:0,turquoise:12.5498234180487	brown:0,turquoise:2	brown:1,turquoise:0	brown:,turquoise:CYP2C8,CYP3A4	brown:KIF2A,turquoise:
CID441335	UNII-8HR4QJ6DW8	DB00764	approved	12.5498	turquoise:12.5498234180487	turquoise:1	turquoise:0	turquoise:CYP2C8	turquoise:
CID5281040	Brondilat (TN)	DB00471	approved	12.5498	turquoise:12.5498234180487	turquoise:1	turquoise:0	turquoise:CYP2C8	turquoise:
CID3957	L 9664	DB00455	approved	12.5498	turquoise:12.5498234180487,brown:0	turquoise:2,brown:0	turquoise:0,brown:1	turquoise:CYP2C8,CYP3A4,brown:	turquoise:,brown:KIF2A
CID202225	Oleandomycin, triacetate (ester)	DB01361	approved	12.5498	turquoise:12.5498234180487	turquoise:2	turquoise:1	turquoise:CYP3A4,CYP2C8	turquoise:CYP3A5
CID123620	CID123620	DB00764	approved	12.5498	turquoise:12.5498234180487	turquoise:1	turquoise:0	turquoise:CYP2C8	turquoise:
CID3883	Dakar	DB00448	approved|investigational	12.5498	turquoise:12.5498234180487	turquoise:1	turquoise:3	turquoise:CYP2C8	turquoise:MSX2,CYP2C9,CYP3A4
CID1493	CHEMBL273386	DB04528	experimental	12.4972	turquoise:0,brown:12.4972259128503	turquoise:0,brown:1	turquoise:1,brown:2	turquoise:,brown:NCOA6	turquoise:PRKAA2,brown:SUCLA2,GSS
CID5734	C07504	DB00909	approved|investigational	12.4556	turquoise:12.4555856732996,brown:0	turquoise:2,brown:0	turquoise:0,brown:1	turquoise:CA3,GYPA,brown:	turquoise:,brown:SCN3A
CID3157	Cardura XL (TN)	DB00590	approved	12.3232	turquoise:12.3232202202326	turquoise:3	turquoise:1	turquoise:RELN,INS,ADRA1A	turquoise:CD40
CID2754	MLS000758281	DB01166	approved	12.3232	turquoise:12.3232202202326,brown:0	turquoise:2,brown:0	turquoise:1,brown:2	turquoise:RELN,INS,brown:	turquoise:CFTR,brown:CCNH,CYCS
CID46936214	FUSICOCCIN	DB01780	experimental	12.2622	brown:12.2622286651863	brown:1	brown:0	brown:CYCS	brown:
CID4973	Heme B	DB02577	experimental	12.2622	turquoise:0,brown:12.2622286651863	turquoise:0,brown:1	turquoise:2,brown:0	turquoise:,brown:CYCS	turquoise:ALAS1,CYP3A5,brown:
CID451668	Decitabine	DB01262	approved|investigational	12.2052	turquoise:9.60730587547734,brown:2.59788941862756	turquoise:3,brown:2	turquoise:9,brown:0	turquoise:DENR,APEX1,TNP2,brown:SUB1,SNCG	turquoise:LIPF,SUV39H2,KITLG,ESR2,MDM2,PI3,HGF,ALOX15,TFPI2,brown:
CID3372	KBio2_007522	DB00623	approved	12.1652	turquoise:12.1652435304449	turquoise:2	turquoise:0	turquoise:CYP3A4,DRD3	turquoise:
CID2206	Apirelina	DB01435	approved	12.0896	turquoise:10.3337376191349,brown:1.75586926761941	turquoise:2,brown:1	turquoise:1,brown:1	turquoise:GAN,CYP3A4,brown:RNMT	turquoise:BNC1,brown:CYCS
CID46936736	5,10-DIDEAZATETRAHYDROFOLIC ACID	DB03625	experimental	11.9809	brown:0,turquoise:11.980929516834	brown:0,turquoise:1	brown:1,turquoise:0	brown:,turquoise:GART	brown:GARS,turquoise:
CID5282230	MLS001077269	DB07615	experimental	11.9659	turquoise:11.9659229233732	turquoise:2	turquoise:0	turquoise:CMA1,INS	turquoise:
CID4543	Ateben	DB00540	approved	11.9269	turquoise:11.9268669862514	turquoise:2	turquoise:0	turquoise:ADRA1A,CYP2C8	turquoise:
CID3902	Letoval	DB01006	approved|investigational	11.8591	turquoise:11.859113877993	turquoise:1	turquoise:0	turquoise:MAGEA11	turquoise:
CID5282054	3-(1-Oxo-4,7-nonadienyl)oxiranecarboxamide	DB01034	approved	11.5176	turquoise:11.5175759589743	turquoise:2	turquoise:1	turquoise:CDH11,INS	turquoise:LEP
CID28517	DB01034	DB01034	approved	11.5176	turquoise:11.5175759589743	turquoise:2	turquoise:1	turquoise:INS,CDH11	turquoise:LEP
CID60843	I06-1294	DB00642	approved|investigational	11.2041	brown:0,turquoise:11.2040612135713	brown:0,turquoise:1	brown:1,turquoise:1	brown:,turquoise:GART	brown:GARS,turquoise:PRKAA2
CID8969	UNII-2Y49VWD90Q	DB01392	approved	11.1375	turquoise:11.1375411767266	turquoise:3	turquoise:2	turquoise:DRD3,MSX2,ASMT	turquoise:INS,GNRH1
CID3341	NCGC00015444-05	DB00800	approved	11.1183	turquoise:11.118328845864	turquoise:1	turquoise:1	turquoise:PLD1	turquoise:PTH
CID2159	NCGC00092310-04	DB06288	approved|investigational	11.0142	turquoise:11.0142442761088	turquoise:2	turquoise:0	turquoise:HTR7,DRD3	turquoise:
CID60780	CHEMBL607994	DB00361	approved|investigational	10.933	turquoise:10.9330033305763,brown:0	turquoise:1,brown:0	turquoise:0,brown:1	turquoise:CYP3A4,brown:	turquoise:,brown:TUBB
CID2769	Prestwick1_000430	DB00604	approved|investigational|withdrawn	10.933	brown:0,turquoise:10.9330033305763	brown:0,turquoise:1	brown:1,turquoise:1	brown:,turquoise:CYP3A4	brown:KIF2A,turquoise:ZNF384
CID10531	BIDD:GT0120	DB00320	approved	10.933	turquoise:10.9330033305763	turquoise:1	turquoise:2	turquoise:CYP3A4	turquoise:HTR2B,INS
CID44424639	Vinorelbine	DB00361	approved|investigational	10.933	turquoise:10.9330033305763,brown:0	turquoise:1,brown:0	turquoise:0,brown:1	turquoise:CYP3A4,brown:	turquoise:,brown:TUBB
CID6917698	DB00604	DB00604	approved|investigational|withdrawn	10.933	brown:0,turquoise:10.9330033305763	brown:0,turquoise:1	brown:1,turquoise:1	brown:,turquoise:CYP3A4	brown:KIF2A,turquoise:ZNF384
CID2247	Nono-Nastizol A	DB00637	approved|withdrawn	10.933	turquoise:10.9330033305763	turquoise:1	turquoise:0	turquoise:CYP3A4	turquoise:
CID443884	Ergometrina	DB01253	approved	10.933	turquoise:10.9330033305763	turquoise:1	turquoise:2	turquoise:CYP3A4	turquoise:ADRA1A,DRD3
CID6128	NCGC00023902-04	DB01536	experimental|illicit	10.6522	turquoise:10.6522455205566	turquoise:1	turquoise:3	turquoise:LEP	turquoise:MSX2,EREG,CDH11
CID5284627	Topiramic acid	DB00273	approved	10.6522	brown:0,turquoise:10.6522455205566	brown:0,turquoise:1	brown:1,turquoise:4	brown:,turquoise:LEP	brown:SCN3A,turquoise:CDH11,F2R,POLH,CYP3A4
CID5803	Triiodothyroacetic acid, 3	DB03604	experimental	10.6522	turquoise:10.6522455205566	turquoise:1	turquoise:1	turquoise:LEP	turquoise:CDH11
CID1103	N,N'-Bis(3-aminopropyl)-1,4-diaminobutane	DB00127	approved|nutraceutical	10.6522	turquoise:10.6522455205566,brown:0	turquoise:1,brown:1	turquoise:12,brown:1	turquoise:LEP,brown:NUPL1	turquoise:CDH11,HGF,NFKB2,EREG,PDC,LUC7L,CD40,KITLG,SGCG,PYGB,PYGL,INS,brown:CYCS
CID2725	Telachlor	DB01114	approved	10.6522	turquoise:10.6522455205566	turquoise:1	turquoise:1	turquoise:LEP	turquoise:CDH11
CID46936510	Calyculin A	DB02860	experimental	10.4957	turquoise:8.61708124649339,brown:1.87857406329991	turquoise:1,brown:1	turquoise:2,brown:2	turquoise:INS,brown:ATPIF1	turquoise:CFTR,NDN,brown:BRF2,CYCS
CID379	NCGC00090957-01	DB04519	experimental	10.4893	turquoise:10.4892606184947	turquoise:2	turquoise:1	turquoise:MSX2,CRISP3	turquoise:INS
CID2519	PDSP1_001016	DB00201	approved	10.4797	brown:10.4797048122636,turquoise:0	brown:2,turquoise:0	brown:1,turquoise:4	brown:CCND3,NECAB3,turquoise:	brown:PDXK,turquoise:MSX2,DRD3,PNKP,PRKAA2
CID5826	(S)-Amphetamine	DB01576	approved|illicit	10.4761	brown:6.83679234885108,turquoise:3.6392994772957	brown:1,turquoise:2	brown:1,turquoise:1	brown:ACTR1A,turquoise:BNC1,ACHE	brown:EEF1A1,turquoise:DRD3
CID3007	Amfetaminum [INN-Latin]	DB00182	approved|illicit	10.4761	turquoise:3.6392994772957,brown:6.83679234885108	turquoise:2,brown:1	turquoise:1,brown:1	turquoise:BNC1,ACHE,brown:ACTR1A	turquoise:DRD3,brown:EEF1A1
CID5311068	C07450	DB00633	approved	10.28	turquoise:8.61708124649339,brown:1.6629153525875	turquoise:1,brown:1	turquoise:0,brown:0	turquoise:INS,brown:TCEA2	turquoise:,brown:
CID4735	HSDB 7474	DB00738	approved	10.2104	brown:0.847105229271279,turquoise:9.36329937810567	brown:1,turquoise:1	brown:0,turquoise:0	brown:ATP8B1,turquoise:CYP3A4	brown:,turquoise:
CID3034010	MLS000759448	DB01083	approved|investigational	10.1612	turquoise:10.1611549450736,brown:0	turquoise:3,brown:0	turquoise:2,brown:2	turquoise:LIPF,ALOX15,PNLIP,brown:	turquoise:F2R,CYP3A4,brown:PAFAH1B1,PSMD12
CID4199	BSPBio_002909	DB00805	approved	10.0864	turquoise:10.0863948600726	turquoise:1	turquoise:1	turquoise:HTR2B	turquoise:ACHE
CID5568	Spectrum4_000741	DB00508	approved	10.0864	turquoise:10.0863948600726	turquoise:1	turquoise:0	turquoise:HTR2B	turquoise:
CID667468	DB01142	DB01142	approved	10.0864	turquoise:10.0863948600726	turquoise:2	turquoise:0	turquoise:HTR2B,ADRA1A	turquoise:
CID679	Gamasol 90	DB01093	approved	10.0269	turquoise:10.0269143773246	turquoise:1	turquoise:0	turquoise:CYP3A4	turquoise:
CID4066	Metaplexan	DB01071	approved	10.0269	turquoise:10.0269143773246	turquoise:1	turquoise:0	turquoise:CYP3A4	turquoise:
CID21943991	Dalfopristina	DB01764	approved	10.0269	turquoise:10.0269143773246	turquoise:1	turquoise:0	turquoise:CYP3A4	turquoise:
CID29029	HSDB 3037	DB01190	approved	10.0269	turquoise:10.0269143773246	turquoise:1	turquoise:0	turquoise:CYP3A4	turquoise:
CID71733	EINECS 259-112-5	DB06726	experimental|investigational	10.0269	turquoise:10.0269143773246	turquoise:1	turquoise:0	turquoise:CYP3A4	turquoise:
CID5282165	Josamycinum [INN-Latin]	DB01321	approved	10.0269	turquoise:10.0269143773246	turquoise:1	turquoise:0	turquoise:CYP3A4	turquoise:
CID77991	Rivastigmine	DB00989	approved|investigational	10.0269	turquoise:10.0269143773246	turquoise:1	turquoise:1	turquoise:CYP3A4	turquoise:ACHE
CID26987	HS-592	DB00283	approved	10.0269	turquoise:10.0269143773246	turquoise:1	turquoise:0	turquoise:CYP3A4	turquoise:
CID592735	Dihydroergotoxine Methanesulphonate	DB01049	approved	10.0269	turquoise:10.0269143773246	turquoise:2	turquoise:0	turquoise:ADRA1A,CYP3A4	turquoise:
CID219090	L 758298	DB06717	approved	10.0269	turquoise:10.0269143773246	turquoise:1	turquoise:0	turquoise:CYP3A4	turquoise:
CID65833	Milnacipran (INN)	DB04896	approved	10.0269	turquoise:10.0269143773246	turquoise:1	turquoise:1	turquoise:CYP3A4	turquoise:MSX2
CID5905	Herpid	DB00249	approved	10.0269	turquoise:10.0269143773246	turquoise:1	turquoise:0	turquoise:CYP3A4	turquoise:
CID208908	GW-572016	DB01259	approved|investigational	10.0269	turquoise:10.0269143773246	turquoise:1	turquoise:1	turquoise:CYP3A4	turquoise:GFPT1
CID3035406	DB00520	DB00520	approved	10.0269	turquoise:10.0269143773246	turquoise:1	turquoise:0	turquoise:CYP3A4	turquoise:
CID8223	C33H35N5O5	DB00696	approved	10.0269	turquoise:10.0269143773246	turquoise:1	turquoise:3	turquoise:CYP3A4	turquoise:ADRA1A,HGF,KITLG
CID213039	D03656	DB01264	approved	10.0269	turquoise:10.0269143773246	turquoise:1	turquoise:0	turquoise:CYP3A4	turquoise:
CID54682938	CID5282179	DB01301	approved	10.0269	turquoise:10.0269143773246	turquoise:1	turquoise:0	turquoise:CYP3A4	turquoise:
CID8226	AB00514664	DB00353	approved	10.0269	turquoise:10.0269143773246	turquoise:1	turquoise:0	turquoise:CYP3A4	turquoise:
CID3950	NSC79037	DB01206	approved	10.0269	turquoise:10.0269143773246	turquoise:1	turquoise:0	turquoise:CYP3A4	turquoise:
CID2083	Asmasal	DB01001	approved	10.0269	turquoise:10.0269143773246	turquoise:1	turquoise:2	turquoise:CYP3A4	turquoise:HGF,KITLG
CID54841	LS-187331	DB00289	approved	10.0269	brown:0,turquoise:10.0269143773246	brown:1,turquoise:1	brown:0,turquoise:0	brown:NECAB3,turquoise:CYP3A4	brown:,turquoise:
CID2811	Rize	DB01559	approved|illicit	10.0269	turquoise:10.0269143773246	turquoise:1	turquoise:0	turquoise:CYP3A4	turquoise:
CID54682461	DB00932	DB00932	approved|investigational	10.0269	turquoise:10.0269143773246	turquoise:1	turquoise:0	turquoise:CYP3A4	turquoise:
CID60871	CID60871	DB00718	approved|investigational	10.0269	turquoise:10.0269143773246	turquoise:1	turquoise:0	turquoise:CYP3A4	turquoise:
CID147912	Noxafil	DB01263	approved|investigational	10.0269	turquoise:10.0269143773246	turquoise:1	turquoise:0	turquoise:CYP3A4	turquoise:
CID33746	Anxon	DB01587	approved	10.0269	turquoise:10.0269143773246	turquoise:1	turquoise:0	turquoise:CYP3A4	turquoise:
CID5745	CHEMBL1650	DB01380	approved	10.0269	turquoise:10.0269143773246	turquoise:1	turquoise:0	turquoise:CYP3A4	turquoise:
CID6337863	BSPBio_002045	DB00283	approved	10.0269	turquoise:10.0269143773246	turquoise:1	turquoise:0	turquoise:CYP3A4	turquoise:
CID60835	LS-172322	DB00476	approved	10.0269	turquoise:10.0269143773246	turquoise:1	turquoise:0	turquoise:CYP3A4	turquoise:
CID4601	Myolin	DB01173	approved	10.0269	turquoise:10.0269143773246	turquoise:2	turquoise:0	turquoise:GAN,CYP3A4	turquoise:
CID131536	GW433908A (*Sodium Salt*)	DB01319	approved	10.0269	turquoise:10.0269143773246	turquoise:1	turquoise:0	turquoise:CYP3A4	turquoise:
CID21309251	UNII-6TK1G07BHZ	DB01263	approved|investigational	10.0269	turquoise:10.0269143773246	turquoise:1	turquoise:0	turquoise:CYP3A4	turquoise:
CID33741	Amanda (TN)	DB00193	approved|investigational	10.0269	turquoise:10.0269143773246	turquoise:1	turquoise:1	turquoise:CYP3A4	turquoise:INS
CID3784	(+/-)-Isradipine	DB00270	approved	10.0269	turquoise:10.0269143773246,brown:0	turquoise:1,brown:0	turquoise:0,brown:1	turquoise:CYP3A4,brown:	turquoise:,brown:FGF13
CID5641	U2500_SIGMA	DB04827	withdrawn	10.0269	turquoise:10.0269143773246	turquoise:1	turquoise:1	turquoise:CYP3A4	turquoise:MSX2
CID3198	KBio2_006839	DB01127	approved	10.0269	turquoise:10.0269143773246	turquoise:1	turquoise:0	turquoise:CYP3A4	turquoise:
CID5875	Dillar	DB01384	approved	10.0269	turquoise:10.0269143773246	turquoise:1	turquoise:0	turquoise:CYP3A4	turquoise:
CID28417	Danocrine (TN)	DB01406	approved	10.0269	turquoise:10.0269143773246,brown:0	turquoise:2,brown:1	turquoise:0,brown:0	turquoise:EREG,CYP3A4,brown:F8	turquoise:,brown:
CID468682	LS-187303	DB00520	approved	10.0269	turquoise:10.0269143773246	turquoise:1	turquoise:0	turquoise:CYP3A4	turquoise:
CID1548953	DB00882	DB00882	approved|investigational	10.0269	turquoise:10.0269143773246	turquoise:1	turquoise:0	turquoise:CYP3A4	turquoise:
CID2378	NCGC00089815-03	DB04794	approved	10.0269	turquoise:10.0269143773246	turquoise:1	turquoise:0	turquoise:CYP3A4	turquoise:
CID23724509	CHEMBL1200649	DB01369	approved	10.0269	turquoise:10.0269143773246	turquoise:1	turquoise:0	turquoise:CYP3A4	turquoise:
CID4908	S. N. 13272	DB01087	approved	10.0269	turquoise:10.0269143773246	turquoise:1	turquoise:0	turquoise:CYP3A4	turquoise:
CID3038498	DB06716	DB06716	approved|illicit	10.0269	turquoise:10.0269143773246,brown:0	turquoise:1,brown:0	turquoise:0,brown:1	turquoise:CYP3A4,brown:	turquoise:,brown:SCN3A
CID4046	NCGC00094994-04	DB00358	approved	10.0269	turquoise:10.0269143773246	turquoise:1	turquoise:0	turquoise:CYP3A4	turquoise:
CID4032	AB00053764	DB00657	approved	10.0017	turquoise:10.0017425170201,brown:0	turquoise:2,brown:0	turquoise:0,brown:1	turquoise:MSMB,MSX2,brown:	turquoise:,brown:TBCE
CID8550	ORETICYL 50	DB01089	approved	9.91376	brown:0,turquoise:9.9137573263514	brown:0,turquoise:2	brown:1,turquoise:2	brown:,turquoise:PTH,GYPA	brown:ACLY,turquoise:ACE2,INS
CID3869	C07063	DB00598	approved	9.91376	brown:0,turquoise:9.9137573263514	brown:0,turquoise:3	brown:1,turquoise:2	brown:,turquoise:ADRA1A,PTH,GYPA	brown:ACLY,turquoise:ACE2,INS
CID38853	ALDORIL 25	DB00968	approved	9.91376	brown:0,turquoise:9.9137573263514	brown:0,turquoise:2	brown:1,turquoise:2	brown:,turquoise:GYPA,PTH	brown:ACLY,turquoise:ACE2,INS
CID447912	SR-05000000453-1	DB07080	experimental	9.75672	turquoise:9.75671917598994	turquoise:1	turquoise:3	turquoise:IL17A	turquoise:F2R,INS,ABCG5
CID5494425	2b7a	DB04716	experimental	9.75672	turquoise:9.75671917598994	turquoise:1	turquoise:0	turquoise:IL17A	turquoise:
CID5289418	SU-5402	DB08577	experimental	9.73102	brown:0,turquoise:9.73101705694345	brown:0,turquoise:1	brown:1,turquoise:0	brown:,turquoise:FLG	brown:ACTR1A,turquoise:
CID4122	Lopac-M-1404	DB08313	experimental	9.59214	turquoise:9.59213903342129,brown:0	turquoise:2,brown:0	turquoise:1,brown:2	turquoise:ZRSR2,INS,brown:	turquoise:SRM,brown:TERF2IP,MYO5A
CID3662	DB01892	DB01892	nutraceutical	9.3633	turquoise:9.36329937810567	turquoise:1	turquoise:2	turquoise:CYP3A4	turquoise:PYGL,F2R
CID60490	NCGC00159453-02	DB00744	approved|investigational|withdrawn	9.3633	turquoise:9.36329937810567	turquoise:1	turquoise:0	turquoise:CYP3A4	turquoise:
CID4477	EINECS 200-056-8	DB06803	approved	9.3633	turquoise:9.36329937810567	turquoise:1	turquoise:0	turquoise:CYP3A4	turquoise:
CID3657	Biosupressin	DB01005	approved	9.36119	turquoise:8.35685618440921,brown:1.00433499710395	turquoise:2,brown:1	turquoise:1,brown:0	turquoise:DENR,PTH,brown:PTPRO	turquoise:SUV39H2,brown:
CID11	Ethyleendichloride [Dutch]	DB03733	experimental	9.16846	turquoise:9.16846233808979	turquoise:1	turquoise:0	turquoise:CAPNS1	turquoise:
CID4737	Pentobarbitalum	DB00312	approved	9.15221	turquoise:9.15221422771538	turquoise:3	turquoise:3	turquoise:POLH,ZNF384,GNRH1	turquoise:CYP3A4,PTH,MSX2
CID3827	NINDS_000111	DB00920	approved	9.00204	turquoise:9.00204497831879	turquoise:1	turquoise:0	turquoise:PDE4C	turquoise:
CID5462328	Diasetielmorfien	DB01452	approved|illicit	8.97447	brown:0.357391464739672,turquoise:8.61708124649339	brown:1,turquoise:1	brown:0,turquoise:0	brown:DNM3,turquoise:INS	brown:,turquoise:
CID6249	Pensyn	DB00415	approved	8.84426	turquoise:0,brown:8.84426271496415	turquoise:0,brown:1	turquoise:1,brown:0	turquoise:,brown:COPS4	turquoise:INS,brown:
CID2882	Cromo-Comod (TN)	DB01003	approved	8.84426	brown:8.84426271496415	brown:1	brown:0	brown:COPS4	brown:
CID4754	Sinutab	DB03783	withdrawn	8.77695	turquoise:0,brown:8.77694600905031	turquoise:1,brown:1	turquoise:2,brown:1	turquoise:CYP3A4,brown:GOT2	turquoise:NFKB2,CD40,brown:CYCS
CID323	AI3-00753	DB04665	experimental	8.77695	brown:8.77694600905031	brown:1	brown:0	brown:GOT2	brown:
CID29327	Streptozocin (USAN/INN)	DB00428	approved	8.77695	turquoise:0,brown:8.77694600905031	turquoise:0,brown:1	turquoise:3,brown:1	turquoise:,brown:GOT2	turquoise:TAT,HIC2,IL15,brown:RAB11A
CID26879	MolPort-001-794-629	DB00848	withdrawn	8.77695	brown:8.77694600905031,turquoise:0	brown:1,turquoise:0	brown:0,turquoise:1	brown:GOT2,turquoise:	brown:,turquoise:CFTR
CID6912	(2R,4S)-pentane-1,2,3,4,5-pentol	DB01904	experimental	8.77695	turquoise:0,brown:8.77694600905031	turquoise:0,brown:1	turquoise:1,brown:0	turquoise:,brown:GOT2	turquoise:MLN,brown:
CID443940	L-threo-3,4-dihydroxyphenylserine	DB06262	approved|investigational	8.73396	turquoise:8.73396453826696	turquoise:1	turquoise:1	turquoise:PAH	turquoise:ADRA1A
CID4727	D-Valine, 3-mercapto-	DB00859	approved	8.72125	brown:1.44509981799826,turquoise:7.27615506659722	brown:1,turquoise:1	brown:1,turquoise:0	brown:CLTB,turquoise:CRP	brown:CYCS,turquoise:
CID110634	STOCK6S-20068	DB00862	approved	8.64682	turquoise:8.6468189235849	turquoise:1	turquoise:0	turquoise:PDE5A	turquoise:
CID441314	Miglitol	DB00491	approved	8.61708	turquoise:8.61708124649339	turquoise:2	turquoise:1	turquoise:INS,MGAM	turquoise:ADIPOQ
CID4848	NCGC00024297-02	DB00670	approved	8.61708	turquoise:8.61708124649339	turquoise:1	turquoise:0	turquoise:INS	turquoise:
CID3025	DB00527	DB00527	approved	8.61708	brown:0,turquoise:8.61708124649339	brown:0,turquoise:1	brown:2,turquoise:0	brown:,turquoise:INS	brown:CYCS,SCN3A,turquoise:
CID457193	UNII-1CC1JFE158	DB00970	approved	8.61708	turquoise:8.61708124649339	turquoise:1	turquoise:1	turquoise:INS	turquoise:NEDD9
CID5281614	7,3',4'-Trihydroxyflavonol	DB07795	experimental	8.61708	turquoise:8.61708124649339	turquoise:1	turquoise:0	turquoise:INS	turquoise:
CID3518	HSDB 3092	DB01170	approved	8.61708	turquoise:8.61708124649339	turquoise:1	turquoise:2	turquoise:INS	turquoise:MMP13,CYP3A4
CID5601	Thenoyltrifluoroacetone	DB04795	experimental	8.61708	brown:0,turquoise:8.61708124649339	brown:0,turquoise:1	brown:1,turquoise:0	brown:,turquoise:INS	brown:ATPIF1,turquoise:
CID23725064	DB04894	DB04894	approved|investigational	8.61708	turquoise:8.61708124649339	turquoise:1	turquoise:0	turquoise:INS	turquoise:
CID2249	Hipres	DB00335	approved	8.61708	turquoise:8.61708124649339	turquoise:1	turquoise:0	turquoise:INS	turquoise:
CID286	LS-10973	DB02079	experimental	8.61708	turquoise:8.61708124649339	turquoise:1	turquoise:1	turquoise:INS	turquoise:GNRH1
CID656909	Octyl-thioglucoside	DB08558	experimental	8.61708	turquoise:8.61708124649339	turquoise:1	turquoise:0	turquoise:INS	turquoise:
CID3467	Gentamycin-creme [German]	DB00798	approved	8.61708	turquoise:8.61708124649339	turquoise:1	turquoise:2	turquoise:INS	turquoise:CFTR,DNAJC3
CID6058	C-9500	DB00847	approved|investigational	8.61708	brown:0,turquoise:8.61708124649339	brown:1,turquoise:1	brown:0,turquoise:1	brown:NECAB3,turquoise:INS	brown:,turquoise:SRM
CID7028	BRD-K84175871-003-02-2	DB00852	approved	8.61708	turquoise:8.61708124649339	turquoise:1	turquoise:2	turquoise:INS	turquoise:ACHE,ADRA1A
CID3763	CCRIS 3043	DB00753	approved	8.61708	turquoise:8.61708124649339,brown:0	turquoise:1,brown:0	turquoise:4,brown:1	turquoise:INS,brown:	turquoise:POLH,GLRA3,KCNK2,ATP2C1,brown:CYCS
CID439530	NCGC00179500-01	DB08437	experimental	8.61708	turquoise:8.61708124649339	turquoise:2	turquoise:0	turquoise:PSG1,INS	turquoise:
CID5862	Cysteine, L-	DB00151	approved|nutraceutical	8.61708	turquoise:8.61708124649339	turquoise:1	turquoise:2	turquoise:INS	turquoise:HGF,KITLG
CID9294	Kratedyn	DB01364	approved	8.61708	turquoise:8.61708124649339	turquoise:1	turquoise:1	turquoise:INS	turquoise:ACHE
CID3343	Fenoterol (USAN/INN)	DB01288	approved	8.61708	turquoise:8.61708124649339	turquoise:1	turquoise:0	turquoise:INS	turquoise:
CID73094	DB08603	DB08603	experimental	8.61708	turquoise:8.61708124649339,brown:0	turquoise:1,brown:0	turquoise:0,brown:1	turquoise:INS,brown:	turquoise:,brown:CYCS
CID180559	2TN	DB06987	experimental	8.61708	turquoise:8.61708124649339	turquoise:1	turquoise:0	turquoise:INS	turquoise:
CID657298	P3755_SIGMA	DB00550	approved	8.61708	turquoise:8.61708124649339	turquoise:1	turquoise:0	turquoise:INS	turquoise:
CID3698	Wincoram	DB01427	approved	8.61708	turquoise:8.61708124649339,brown:0	turquoise:1,brown:0	turquoise:0,brown:1	turquoise:INS,brown:	turquoise:,brown:CCNH
CID5147	NCGC00091414-03	DB08797	approved	8.61708	turquoise:8.61708124649339	turquoise:1	turquoise:0	turquoise:INS	turquoise:
CID71301	Nebicard-5	DB04861	approved|investigational	8.61708	turquoise:8.61708124649339	turquoise:1	turquoise:0	turquoise:INS	turquoise:
CID2431	Bretylium tosylate(USAN)	DB01158	approved	8.61708	turquoise:8.61708124649339	turquoise:1	turquoise:0	turquoise:INS	turquoise:
CID1175	AI3-15432	DB01696	experimental	8.61708	turquoise:8.61708124649339	turquoise:1	turquoise:0	turquoise:INS	turquoise:
CID5801	C01987	DB01726	experimental	8.61708	turquoise:8.61708124649339	turquoise:1	turquoise:0	turquoise:INS	turquoise:
CID3652	Spectrum5_001697	DB01611	approved	8.61708	turquoise:8.61708124649339	turquoise:1	turquoise:0	turquoise:INS	turquoise:
CID444020	TL8005479	DB04878	approved|investigational	8.61708	turquoise:8.61708124649339	turquoise:2	turquoise:0	turquoise:INS,MGAM	turquoise:
CID941361	Issium	DB04841	approved	8.61708	turquoise:8.61708124649339	turquoise:1	turquoise:0	turquoise:INS	turquoise:
CID6914273	Dantamacrin	DB01219	approved	8.61708	turquoise:8.61708124649339	turquoise:2	turquoise:0	turquoise:INS,XYLB	turquoise:
CID4497	NCGC00024675-02	DB00393	approved	8.61708	turquoise:8.61708124649339	turquoise:1	turquoise:1	turquoise:INS	turquoise:NPDC1
CID86	6B30EFED-FCCC-46EA-A7A4-40DDB1804913	DB03644	experimental	8.61708	turquoise:8.61708124649339	turquoise:1	turquoise:0	turquoise:INS	turquoise:
CID4055	NCIMech_000105	DB00170	approved|nutraceutical	8.61708	brown:0,turquoise:8.61708124649339	brown:0,turquoise:1	brown:1,turquoise:0	brown:,turquoise:INS	brown:CYCS,turquoise:
CID34359	MK 486	DB00190	approved	8.61708	turquoise:8.61708124649339	turquoise:1	turquoise:0	turquoise:INS	turquoise:
CID21138	1-(ISOPROPYLAMINO)-3-(1-NAPHTHYLOXY)-2-PROPANOL	DB03322	experimental	8.61708	turquoise:8.61708124649339,brown:0	turquoise:1,brown:1	turquoise:0,brown:0	turquoise:INS,brown:KANK1	turquoise:,brown:
CID60753	Corvert (TN)	DB00308	approved	8.38151	turquoise:8.38151442807243	turquoise:2	turquoise:1	turquoise:MUC1,NPDC1	turquoise:CACNG1
CID1567	63689_FLUKA	DB03345	experimental	8.32405	turquoise:8.32404963356792,brown:0	turquoise:1,brown:0	turquoise:1,brown:1	turquoise:MBL2,brown:	turquoise:CDK2,brown:DNTTIP2
CID6446	MolPort-004-285-946	DB01185	approved|illicit	8.28717	turquoise:8.2871673341464	turquoise:2	turquoise:0	turquoise:EREG,PRLR	turquoise:
CID880	C00546	DB03587	experimental	8.26614	turquoise:8.26613813124059	turquoise:1	turquoise:2	turquoise:NDN	turquoise:NFKB2,CD40
CID10836	NSC25115	DB01577	approved|illicit	8.1921	brown:8.19210143495585,turquoise:0	brown:2,turquoise:0	brown:1,turquoise:1	brown:NEFL,NECAB3,turquoise:	brown:MAFF,turquoise:CLEC2D
CID6918523	DA-8159	DB06267	approved|investigational	8.09333	turquoise:8.09332501451335	turquoise:1	turquoise:0	turquoise:PDE5A	turquoise:
CID4680	SDCCGMLS-0003037.P003	DB01113	approved	8.09333	turquoise:8.09332501451335	turquoise:1	turquoise:1	turquoise:PDE5A	turquoise:CFTR
CID3081361	AZD-6474	DB08764	experimental	8.05727	brown:8.05726573662115	brown:1	brown:0	brown:FLT1	brown:
CID4495	Lakeside Brand of Nimesulide	DB04743	withdrawn	7.94221	turquoise:7.94221490041975	turquoise:2	turquoise:1	turquoise:MSX2,PHIP	turquoise:WDR11
CID5850	AR-1B4870	DB01090	approved	7.84848	turquoise:7.84848321015658	turquoise:1	turquoise:0	turquoise:MSX2	turquoise:
CID6324617	BN-52021	DB06744	nutraceutical	7.84848	turquoise:7.84848321015658	turquoise:1	turquoise:2	turquoise:MSX2	turquoise:F2R,CYP3A4
CID2118	Nu Alpraz	DB00404	approved|illicit|investigational	7.84848	turquoise:7.84848321015658	turquoise:1	turquoise:2	turquoise:MSX2	turquoise:INS,CYP3A4
CID4788	KBioGR_001803	DB07810	experimental	7.84848	brown:0,turquoise:7.84848321015658	brown:0,turquoise:1	brown:1,turquoise:0	brown:,turquoise:MSX2	brown:PSMD12,turquoise:
CID131624	DB01737	DB01737	experimental	7.84848	turquoise:7.84848321015658	turquoise:1	turquoise:0	turquoise:MSX2	turquoise:
CID6082	AQ-387/40213491	DB00723	approved	7.84848	turquoise:7.84848321015658	turquoise:1	turquoise:1	turquoise:MSX2	turquoise:ADRA1A
CID3955	BSPBio_001381	DB00836	approved	7.84848	turquoise:7.84848321015658	turquoise:1	turquoise:0	turquoise:MSX2	turquoise:
CID3821	DB01221	DB01221	approved	7.84848	brown:0,turquoise:7.84848321015658	brown:0,turquoise:1	brown:2,turquoise:2	brown:,turquoise:MSX2	brown:PSMD12,RAB11A,turquoise:PTH,COPS3
CID499953	DB04376	DB04376	experimental	7.84848	turquoise:7.84848321015658	turquoise:2	turquoise:0	turquoise:MSX2,CHST1	turquoise:
CID31378	9-AF	DB00687	approved	7.84848	turquoise:7.84848321015658	turquoise:1	turquoise:0	turquoise:MSX2	turquoise:
CID4893	BRD-K49111258-003-05-7	DB00457	approved	7.84848	turquoise:7.84848321015658	turquoise:3	turquoise:1	turquoise:ADRA1A,MSX2,ASMT	turquoise:CD40
CID3241	Relestat	DB00751	approved|investigational	7.72519	turquoise:7.72518630953876	turquoise:1	turquoise:0	turquoise:HTR7	turquoise:
CID60795	HSDB 7320	DB01238	approved|investigational	7.72519	turquoise:7.72518630953876	turquoise:2	turquoise:1	turquoise:ADRA1A,HTR7	turquoise:DRD3
CID7638	B1104	DB00600	approved	7.5602	turquoise:7.56020179024121	turquoise:2	turquoise:0	turquoise:PTGER3,LIPF	turquoise:
CID5358	C14H21N3O2S	DB00669	approved|investigational	7.42964	brown:7.42963634120551	brown:1	brown:0	brown:OLA1	brown:
CID1125	BCBcMAP01_000204	DB00360	approved|investigational	7.27616	turquoise:7.27615506659722	turquoise:1	turquoise:1	turquoise:CRP	turquoise:TPH1
CID445160	CHEBI:43711	DB08120	experimental	6.83679	brown:6.83679234885108	brown:1	brown:0	brown:ACTR1A	brown:
CID1032	Caswell No. 707	DB03766	experimental	6.82724	brown:2.85461657277553,turquoise:3.97262829418606	brown:2,turquoise:2	brown:1,turquoise:3	brown:GSS,PTPRO,turquoise:CDH11,CRAT	brown:NCOA6,turquoise:LEP,INS,CPT1A
CID190	6-Aminopurine	DB00173	approved|nutraceutical	6.79181	brown:0.805623580548518,turquoise:5.98618284884233	brown:1,turquoise:1	brown:0,turquoise:2	brown:RRBP1,turquoise:PTH	brown:,turquoise:INS,PRKAA2
CID4797	PGH	DB03026	experimental	6.72128	turquoise:6.72128340132862	turquoise:1	turquoise:1	turquoise:CDKN2C	turquoise:INS
CID70789197	Antepsin	DB00364	approved	6.71991	turquoise:5.70270854825756,brown:1.01720089823834	turquoise:1,brown:1	turquoise:0,brown:0	turquoise:FGB,brown:FGF13	turquoise:,brown:
CID157922	CID157922	DB00992	approved	6.57915	brown:6.57915283495535	brown:1	brown:0	brown:FECH	brown:
CID60855	Relenza	DB00558	approved|investigational	6.47414	turquoise:6.47414404313906	turquoise:1	turquoise:0	turquoise:POU1F1	turquoise:
CID3476	Novo-glimepiride	DB00222	approved	6.44897	turquoise:6.4489720353372	turquoise:1	turquoise:1	turquoise:MUC1	turquoise:ADIPOQ
CID5311309	CHEBI:146727	DB00731	approved|investigational	6.44897	turquoise:6.4489720353372	turquoise:1	turquoise:1	turquoise:MUC1	turquoise:ADIPOQ
CID3047758	AC-632	DB01252	approved|investigational	6.44897	turquoise:6.4489720353372	turquoise:1	turquoise:1	turquoise:MUC1	turquoise:INS
CID3516	alpha-Glyceryl guaiacolate ether	DB00874	approved	6.44897	turquoise:6.4489720353372	turquoise:1	turquoise:0	turquoise:MUC1	turquoise:
CID572	CHEMBL203125	DB02948	experimental	6.44897	turquoise:6.4489720353372	turquoise:1	turquoise:2	turquoise:MUC1	turquoise:KITLG,HGF
CID60021	Temafloxacine [French]	DB01405	withdrawn	6.44897	turquoise:6.4489720353372	turquoise:1	turquoise:1	turquoise:MUC1	turquoise:INS
CID802	Hexteroauxin	DB07950	experimental	6.44897	turquoise:6.4489720353372	turquoise:1	turquoise:2	turquoise:MUC1	turquoise:IL27RA,GH2
CID3032285	KBio2_002305	DB01154	approved	6.44897	turquoise:6.4489720353372	turquoise:1	turquoise:0	turquoise:MUC1	turquoise:
CID1130	Prestwick2_000631	DB00152	approved|nutraceutical	6.44201	turquoise:6.44200557595985	turquoise:1	turquoise:0	turquoise:PDC	turquoise:
CID58	3-Methylpyruvic acid	DB04553	experimental	6.44201	turquoise:6.44200557595985	turquoise:1	turquoise:0	turquoise:PDC	turquoise:
CID44093	UPCMLD-DP003:001	DB01197	approved	6.3726	brown:0,turquoise:6.37259916441265	brown:0,turquoise:2	brown:2,turquoise:0	brown:,turquoise:SCT,ASMT	brown:GOT2,CYCS,turquoise:
CID4636	Prestwick0_000224	DB00935	approved	5.98618	turquoise:5.98618284884233	turquoise:1	turquoise:1	turquoise:PTH	turquoise:ADRA1A
CID1003	phosphoric acid, ion(1-)	DB02831	experimental	5.98618	turquoise:5.98618284884233,brown:0	turquoise:1,brown:1	turquoise:2,brown:0	turquoise:PTH,brown:F8	turquoise:MAGEA11,DMP1,brown:
CID156419	CID156419	DB01012	approved	5.98618	turquoise:5.98618284884233	turquoise:1	turquoise:0	turquoise:PTH	turquoise:
CID5283731	NCGC00161326-04	DB00146	approved|nutraceutical	5.98618	turquoise:5.98618284884233	turquoise:1	turquoise:0	turquoise:PTH	turquoise:
CID2141	NSC 296961	DB01143	approved|investigational	5.98618	turquoise:5.98618284884233	turquoise:1	turquoise:1	turquoise:PTH	turquoise:IL3
CID5281104	Ab 122358	DB00910	approved|investigational	5.98618	turquoise:5.98618284884233	turquoise:1	turquoise:0	turquoise:PTH	turquoise:
CID6433735	NCGC00161326-01	DB00146	approved|nutraceutical	5.98618	turquoise:5.98618284884233	turquoise:1	turquoise:0	turquoise:PTH	turquoise:
CID5284359	21115_SIGMA	DB01164	approved	5.98618	turquoise:5.98618284884233	turquoise:1	turquoise:2	turquoise:PTH	turquoise:INS,PRODH
CID5282181	One Alpha	DB01436	approved|nutraceutical	5.98618	turquoise:5.98618284884233	turquoise:1	turquoise:0	turquoise:PTH	turquoise:
CID3085017	Sevelamer	DB00658	approved	5.98618	turquoise:5.98618284884233	turquoise:1	turquoise:0	turquoise:PTH	turquoise:
CID3305	Ethane-1-hydroxy-1,1-diphosphonic acid	DB01077	approved	5.98618	brown:0,turquoise:5.98618284884233	brown:0,turquoise:2	brown:1,turquoise:0	brown:,turquoise:PTH,NAT8	brown:ATP6V1A,turquoise:
CID443872	Eplerenone	DB00700	approved	5.73592	turquoise:5.73591532940706,brown:0	turquoise:1,brown:0	turquoise:0,brown:1	turquoise:PRODH,brown:	turquoise:,brown:FGF13
CID1030	AI3-01898	DB01839	experimental	5.73592	turquoise:5.73591532940706	turquoise:1	turquoise:2	turquoise:PRODH	turquoise:HRAS,INS
CID644102	Pyrophosphate(4-)	DB04160	experimental	5.51001	turquoise:5.51000681952379	turquoise:1	turquoise:0	turquoise:IL12A	turquoise:
CID2266	KBio2_003005	DB00548	approved	5.50367	turquoise:5.50367340806618	turquoise:2	turquoise:0	turquoise:AKR1D1,PTGER3	turquoise:
CID2802070	1-(ISOPROPYLTHIO)-BETA-GALACTOPYRANSIDE	DB01862	experimental	5.33525	turquoise:5.3352500854681	turquoise:1	turquoise:0	turquoise:ADH5	turquoise:
CID6037	Mittafol	DB00158	approved|nutraceutical	5.29995	brown:5.29994877416886,turquoise:0	brown:1,turquoise:0	brown:0,turquoise:2	brown:PCMT1,turquoise:	brown:,turquoise:PRKAA2,BRCA2
CID3487	Rigenox	DB01437	approved|illicit	5.18652	turquoise:5.1865213107294	turquoise:1	turquoise:2	turquoise:ALAS1	turquoise:PBRM1,POLH
CID8019	Dowanol 7	DB02806	experimental	5.07737	brown:5.07736832709675,turquoise:0	brown:2,turquoise:0	brown:0,turquoise:1	brown:TUBA3D,RNMT,turquoise:	brown:,turquoise:HRAS
CID4506	HMS650G04	DB01595	approved	5.04182	turquoise:5.04182368830296	turquoise:2	turquoise:1	turquoise:POLH,C9	turquoise:CYP3A4
CID4746	2-(2,2-dicyclohexylethyl)piperidine	DB01074	approved	4.97082	turquoise:4.97081996858921,brown:0	turquoise:1,brown:0	turquoise:0,brown:1	turquoise:CPT1A,brown:	turquoise:,brown:KIF2A
CID4915	ZINC19166988	DB01168	approved	4.87499	turquoise:4.87499436518808	turquoise:1	turquoise:0	turquoise:GNRH1	turquoise:
CID25074887	CHEMBL1200490	DB00050	approved|investigational	4.87499	turquoise:4.87499436518808	turquoise:1	turquoise:0	turquoise:GNRH1	turquoise:
CID54682463	NSC 117181	DB07604	experimental	4.87499	turquoise:4.87499436518808	turquoise:1	turquoise:2	turquoise:GNRH1	turquoise:KITLG,HGF
CID187	KBioSS_000382	DB03128	experimental	4.79779	brown:4.79778996870507,turquoise:0	brown:2,turquoise:1	brown:0,turquoise:3	brown:ZC4H2,PCMT1,turquoise:FKBP9	brown:,turquoise:ERCC4,ZNF384,MSX2
CID161166	bmse000172	DB02070	experimental	4.76667	turquoise:4.76667001853546,brown:0	turquoise:2,brown:0	turquoise:0,brown:1	turquoise:FRK,MSMB,brown:	turquoise:,brown:FGF13
CID119828	Parecoxib [USAN:INN:BAN]	DB08439	experimental	4.70999	turquoise:4.70998698642992	turquoise:1	turquoise:0	turquoise:PTGER3	turquoise:
CID82146	LG100069	DB00307	approved|investigational	4.70999	brown:0,turquoise:4.70998698642992	brown:0,turquoise:2	brown:1,turquoise:1	brown:,turquoise:PTGER3,CD320	brown:RXRA,turquoise:CYP3A4
CID440473	C04771	DB01055	approved	4.70999	turquoise:4.70998698642992	turquoise:1	turquoise:0	turquoise:PTGER3	turquoise:
CID4661	CCRIS 2338	DB07331	experimental	4.69021	turquoise:4.69020555337513	turquoise:1	turquoise:0	turquoise:LOX	turquoise:
CID3647	MolPort-001-771-232	DB00774	approved	4.43733	turquoise:4.43733175235536	turquoise:2	turquoise:0	turquoise:GYPA,SLC12A1	turquoise:
CID3373	CPD000058450	DB01205	approved	4.27722	turquoise:4.2772198625273	turquoise:1	turquoise:0	turquoise:POLH	turquoise:
CID456408	Artemetheri	DB06697	approved	4.25563	turquoise:4.25562739677431	turquoise:2	turquoise:2	turquoise:PYGL,PYGB	turquoise:CYP3A4,GAN
CID68911	Artemetherum [INN-Latin]	DB06697	approved	4.25563	turquoise:4.25562739677431	turquoise:2	turquoise:2	turquoise:PYGB,PYGL	turquoise:GAN,CYP3A4
CID2789	Urbanyl	DB00349	approved|illicit	4.11429	turquoise:4.1142858780001	turquoise:1	turquoise:0	turquoise:POLH	turquoise:
CID4890	W 4020	DB01588	approved|illicit	4.11429	turquoise:4.1142858780001	turquoise:1	turquoise:0	turquoise:POLH	turquoise:
CID8275	DB00306	DB00306	approved|illicit	4.11429	turquoise:4.1142858780001	turquoise:1	turquoise:0	turquoise:POLH	turquoise:
CID6473	Monodorm	DB01353	approved|illicit	4.11429	turquoise:4.1142858780001	turquoise:1	turquoise:0	turquoise:POLH	turquoise:
CID9034	Compound 25398	DB00474	approved	4.11429	turquoise:4.1142858780001	turquoise:1	turquoise:0	turquoise:POLH	turquoise:
CID2294	Barbitale [DCIT]	DB01483	illicit	4.11429	turquoise:4.1142858780001	turquoise:1	turquoise:0	turquoise:POLH	turquoise:
CID5193	DB00418	DB00418	approved	4.11429	turquoise:4.1142858780001	turquoise:1	turquoise:2	turquoise:POLH	turquoise:CYP2C9,CYP2C8
CID2164	Isomyl	DB01351	approved|illicit	4.11429	turquoise:4.1142858780001	turquoise:1	turquoise:0	turquoise:POLH	turquoise:
CID4099	Metharbitalum [INN-Latin]	DB00463	withdrawn	4.11429	turquoise:4.1142858780001	turquoise:1	turquoise:0	turquoise:POLH	turquoise:
CID3608	Hexobarbitone	DB01355	approved	4.11429	brown:0,turquoise:4.1142858780001	brown:0,turquoise:1	brown:1,turquoise:1	brown:,turquoise:POLH	brown:CYCS,turquoise:CYP3A5
CID2481	Allylisobutylbarbital	DB00241	approved|illicit	4.11429	turquoise:4.1142858780001	turquoise:1	turquoise:0	turquoise:POLH	turquoise:
CID2170	C17H16ClN3O	DB00543	approved	4.11429	turquoise:4.1142858780001	turquoise:2	turquoise:0	turquoise:ADRA1A,POLH	turquoise:
CID4909	Pyrimidone "Medi-Pets"	DB00794	approved	4.11429	turquoise:4.1142858780001	turquoise:1	turquoise:4	turquoise:POLH	turquoise:CYP2C8,CYP3A4,GAN,CYP2C9
CID4999	NSC309702	DB01589	approved|illicit	4.11429	turquoise:4.1142858780001	turquoise:1	turquoise:0	turquoise:POLH	turquoise:
CID4174	D008797	DB01011	approved	3.83062	turquoise:1.23273116112393,brown:2.59788941862756	turquoise:2,brown:2	turquoise:3,brown:0	turquoise:DNAJC3,F2R,brown:SUB1,NECAB3	turquoise:CYP3A4,CR1,SETDB1,brown:
CID2343	Spectrum5_000882	DB00562	approved	3.81231	turquoise:3.81231394156972	turquoise:1	turquoise:0	turquoise:GYPA	turquoise:
CID6137	1pg2	DB00134	approved|nutraceutical	3.70614	turquoise:3.70613897373922	turquoise:1	turquoise:0	turquoise:RELN	turquoise:
CID123351	Perchlorate ion	DB03138	experimental	3.62365	turquoise:3.62365370214038	turquoise:1	turquoise:0	turquoise:GYPA	turquoise:
CID2796	Serotinex	DB00636	approved	3.50887	brown:0,turquoise:3.50886821404164	brown:0,turquoise:2	brown:1,turquoise:4	brown:,turquoise:CRAT,CES2	brown:KANK1,turquoise:COPS3,CYP3A5,CYP3A4,GAN
CID772	Low Molecular Weight Heparin	DB00407	approved|withdrawn	3.43903	turquoise:3.43902504670186	turquoise:1	turquoise:0	turquoise:GIF	turquoise:
CID3151	Prestwick2_000461	DB01184	approved|investigational	3.41604	turquoise:3.41603579799941	turquoise:1	turquoise:0	turquoise:DRD3	turquoise:
CID54477	Remoxipride [USAN:BAN:INN]	DB00409	approved|withdrawn	3.41604	turquoise:3.41603579799941	turquoise:1	turquoise:0	turquoise:DRD3	turquoise:
CID46936189	CHYMOSTATIN	DB01683	experimental	3.34884	turquoise:3.34884167687988	turquoise:2	turquoise:0	turquoise:ZNF384,CMA1	turquoise:
CID115237	AC-1282	DB01267	approved	3.28906	turquoise:3.28905796657003	turquoise:2	turquoise:0	turquoise:DRD3,ADRA1A	turquoise:
CID4369524	UNII-W9F9H8GXWR	DB04787	experimental	3.28906	turquoise:3.28905796657003	turquoise:1	turquoise:0	turquoise:DRD3	turquoise:
CID83887	DB02655	DB02655	experimental	3.27368	turquoise:3.27367912607127	turquoise:1	turquoise:0	turquoise:MUSK	turquoise:
CID5960	bmse000031	DB00128	approved|nutraceutical	3.27368	turquoise:3.27367912607127	turquoise:1	turquoise:0	turquoise:MUSK	turquoise:
CID5904	CHEBI:18208	DB01053	approved	3.12898	brown:0,turquoise:3.12897698596705	brown:0,turquoise:2	brown:1,turquoise:0	brown:,turquoise:ZNF384,CRISP3	brown:CYCS,turquoise:
CID5809	Scopolamine (INN)	DB00747	approved	3.11142	turquoise:3.11141870814818	turquoise:1	turquoise:1	turquoise:SI	turquoise:CCBL2
CID3000322	Scopolamine	DB00747	approved	3.11142	turquoise:3.11141870814818	turquoise:1	turquoise:1	turquoise:SI	turquoise:CCBL2
CID5288826	Avinza	DB00295	approved|investigational	3.11142	turquoise:3.11141870814818,brown:0	turquoise:1,brown:2	turquoise:10,brown:5	turquoise:SI,brown:NECAB3,KIF2A	turquoise:HGF,CYP3A4,IL12B,DRD3,IL12A,AP1B1,NFKB2,CD40,KITLG,TPH1,brown:NEFL,NEFH,NFKBIA,COPS4,CYCS
CID3396	NCGC00093913-01	DB04842	approved	3.08826	turquoise:3.08825795860109	turquoise:1	turquoise:0	turquoise:CACNG1	turquoise:
CID4760	Boots Brand of Phenindione	DB00498	approved	3.06049	turquoise:3.06049176623937	turquoise:1	turquoise:0	turquoise:TMOD3	turquoise:
CID54680692	Phenprocoumarol	DB00946	approved	3.06049	turquoise:3.06049176623937	turquoise:1	turquoise:0	turquoise:TMOD3	turquoise:
CID5280483	EINECS 279-833-9	DB01022	approved	3.06049	turquoise:3.06049176623937	turquoise:1	turquoise:2	turquoise:TMOD3	turquoise:F2R,PTH
CID5280427	NCGC00161285-02	DB01240	approved	2.91035	turquoise:0.714465160717491,brown:2.19588007520909	turquoise:1,brown:1	turquoise:3,brown:1	turquoise:PF4V1,brown:ATPIF1	turquoise:KITLG,HGF,NDN,brown:CYCS
CID36294	HMS2090B16	DB00684	approved|investigational	2.90049	turquoise:2.9004947124809	turquoise:1	turquoise:6	turquoise:CDH11	turquoise:MSX2,NFKB2,LEP,HGF,KITLG,CD40
CID6251	Mannigen	DB00742	approved|investigational	2.90049	turquoise:2.9004947124809	turquoise:1	turquoise:4	turquoise:CDH11	turquoise:CD40,LEP,MSX2,NFKB2
CID439280	Lopac0_000627	DB02959	approved|nutraceutical	2.90049	turquoise:2.9004947124809	turquoise:1	turquoise:3	turquoise:CDH11	turquoise:MSX2,LEP,F2R
CID6451164	TMC278	DB08592	experimental	2.90049	turquoise:2.9004947124809	turquoise:1	turquoise:1	turquoise:CDH11	turquoise:LEP
CID439554	DB04473	DB04473	experimental	2.84295	turquoise:2.84294847430716	turquoise:1	turquoise:0	turquoise:SGCG	turquoise:
CID1060	alpha-Oxopropionsaeure	DB00119	approved|nutraceutical	2.84295	turquoise:2.84294847430716	turquoise:1	turquoise:0	turquoise:SGCG	turquoise:
CID49	Alpha-ketoisovalerate	DB04074	experimental	2.84295	turquoise:2.84294847430716	turquoise:1	turquoise:0	turquoise:SGCG	turquoise:
CID96	C00164	DB01762	experimental	2.84295	turquoise:2.84294847430716	turquoise:1	turquoise:1	turquoise:SGCG	turquoise:INS
CID444863	DB03283	DB03283	experimental	2.84295	turquoise:2.84294847430716	turquoise:1	turquoise:0	turquoise:SGCG	turquoise:
CID61503	Propanoic acid, 2-hydroxy-, (R)-	DB03066	experimental	2.84295	turquoise:2.84294847430716	turquoise:1	turquoise:0	turquoise:SGCG	turquoise:
CID439650	DB04062	DB04062	experimental	2.84295	turquoise:2.84294847430716	turquoise:1	turquoise:0	turquoise:SGCG	turquoise:
CID444200	DB03485	DB03485	experimental	2.84295	turquoise:2.84294847430716	turquoise:1	turquoise:0	turquoise:SGCG	turquoise:
CID6713579	DB04319	DB03773	experimental	2.84295	turquoise:2.84294847430716	turquoise:1	turquoise:0	turquoise:SGCG	turquoise:
CID1547484	Olamin	DB00568	approved	2.80194	turquoise:2.80194415233923	turquoise:1	turquoise:0	turquoise:DRD3	turquoise:
CID2761	Siptazin	DB00568	approved	2.80194	turquoise:2.80194415233923	turquoise:1	turquoise:0	turquoise:DRD3	turquoise:
CID5278688	DB08282	DB08282	experimental	2.67054	turquoise:2.67054385442954	turquoise:1	turquoise:1	turquoise:EREG	turquoise:MUC1
CID134601	DB00168	DB00168	approved|nutraceutical	2.64078	turquoise:2.64077740833814	turquoise:1	turquoise:0	turquoise:CRISP3	turquoise:
CID104838	Primaxin	DB01598	approved	2.64078	turquoise:2.64077740833814	turquoise:1	turquoise:0	turquoise:CRISP3	turquoise:
CID47965	Baxan	DB01140	approved|withdrawn	2.64078	turquoise:2.64077740833814	turquoise:1	turquoise:0	turquoise:CRISP3	turquoise:
CID54675779	Terramitsin	DB00595	approved	2.64078	turquoise:2.64077740833814	turquoise:1	turquoise:0	turquoise:CRISP3	turquoise:
CID3325	MolPort-003-941-395	DB00927	approved	2.64078	turquoise:2.64077740833814	turquoise:1	turquoise:0	turquoise:CRISP3	turquoise:
CID637540	CINNAMIC ACID,2-HYDROXY (TRANS)	DB01650	experimental	2.64078	turquoise:2.64077740833814	turquoise:1	turquoise:0	turquoise:CRISP3	turquoise:
CID743	HSDB 5542	DB03553	experimental	2.64078	turquoise:2.64077740833814	turquoise:1	turquoise:0	turquoise:CRISP3	turquoise:
CID6024	Cefalotina	DB00456	approved	2.64078	turquoise:2.64077740833814	turquoise:1	turquoise:0	turquoise:CRISP3	turquoise:
CID91562	C-36278-Ba	DB01414	approved	2.64078	turquoise:2.64077740833814	turquoise:1	turquoise:0	turquoise:CRISP3	turquoise:
CID33255	DB01327	DB01327	approved	2.64078	turquoise:2.64077740833814	turquoise:1	turquoise:0	turquoise:CRISP3	turquoise:
CID27447	Cephanasten	DB00567	approved	2.64078	turquoise:2.64077740833814	turquoise:1	turquoise:0	turquoise:CRISP3	turquoise:
CID5388962	DB00584	DB00584	approved	2.64078	turquoise:2.64077740833814	turquoise:1	turquoise:0	turquoise:CRISP3	turquoise:
CID6435415	Cilastatine	DB01597	approved	2.64078	turquoise:2.64077740833814	turquoise:1	turquoise:0	turquoise:CRISP3	turquoise:
CID3454	2'-NDG	DB01004	approved|investigational	2.64078	turquoise:2.64077740833814	turquoise:1	turquoise:2	turquoise:CRISP3	turquoise:TRPC4,TRPC5
CID54677971	MLS001074071	DB00469	approved	2.64078	turquoise:2.64077740833814	turquoise:1	turquoise:0	turquoise:CRISP3	turquoise:
CID2022	Spectrum_001739	DB00787	approved	2.64078	turquoise:2.64077740833814	turquoise:1	turquoise:0	turquoise:CRISP3	turquoise:
CID44185	C25H27N9O8S2	DB01329	approved	2.64078	turquoise:2.64077740833814	turquoise:1	turquoise:0	turquoise:CRISP3	turquoise:
CID5479530	Longacef	DB01212	approved	2.64078	turquoise:2.64077740833814	turquoise:1	turquoise:0	turquoise:CRISP3	turquoise:
CID3520	Carbamamidine	DB00536	approved	2.64078	turquoise:2.64077740833814	turquoise:1	turquoise:0	turquoise:CRISP3	turquoise:
CID2148	Spectrum2_001515	DB00345	approved	2.64078	turquoise:2.64077740833814	turquoise:1	turquoise:0	turquoise:CRISP3	turquoise:
CID456255	AC-1294	DB01326	approved	2.64078	turquoise:2.64077740833814	turquoise:1	turquoise:0	turquoise:CRISP3	turquoise:
CID5742673	IDI1_000767	DB00493	approved	2.64078	turquoise:2.64077740833814	turquoise:1	turquoise:0	turquoise:CRISP3	turquoise:
CID18283	NCGC00023212-07	DB00649	approved|investigational	2.59789	brown:2.59788941862756,turquoise:0	brown:1,turquoise:0	brown:0,turquoise:1	brown:SUB1,turquoise:	brown:,turquoise:CPT1A
CID107971	BIDD:ER0154	DB02115	experimental	2.37504	turquoise:2.37504203336254	turquoise:1	turquoise:0	turquoise:ACHE	turquoise:
CID7000965	DB03619	DB03619	experimental	2.27255	brown:0,turquoise:2.27254533860455	brown:0,turquoise:1	brown:1,turquoise:0	brown:,turquoise:SLC10A2	brown:OLA1,turquoise:
CID405389	CHEMBL54714	DB03649	experimental	2.16971	turquoise:2.16970735218992	turquoise:1	turquoise:0	turquoise:SMG1	turquoise:
CID2803	UNII-MN3L5RMN02	DB00575	approved	2.15326	turquoise:2.15325930686345,brown:0	turquoise:2,brown:0	turquoise:2,brown:1	turquoise:MSMB,ASMT,brown:	turquoise:DRD3,GH2,brown:CYCS
CID5546	Triamterine	DB00384	approved	2.07372	turquoise:2.07371606173823	turquoise:1	turquoise:0	turquoise:SCNN1G	turquoise:
CID46936521	6-methylthioinosine	DB02896	experimental	1.85028	brown:1.85028157567158	brown:1	brown:1	brown:GSS	brown:NCOA6
CID14257662	Felypressin	DB00093	approved	1.75253	brown:1.75253496221865	brown:1	brown:0	brown:EIF2B3	brown:
CID2727	BPBio1_000359	DB00672	approved	1.51993	brown:1.51992707198291,turquoise:0	brown:1,turquoise:0	brown:0,turquoise:1	brown:EIF2B3,turquoise:	brown:,turquoise:INS
CID13126	Percorten	DB01134	experimental	1.51993	brown:1.51992707198291	brown:1	brown:0	brown:EIF2B3	brown:
CID2969	Neo-fat 10	DB03600	experimental	1.41888	brown:1.41888324895519	brown:1	brown:0	brown:AMPD2	brown:
CID5564	EPA Pesticide Chemical Code 054901	DB08604	approved	1.26433	brown:0,turquoise:1.26433031950429	brown:0,turquoise:1	brown:1,turquoise:1	brown:,turquoise:ALOX15	brown:UROS,turquoise:F2R
CID91270	BIDD:GT0007	DB00691	approved	1.08604	turquoise:1.08604029341578	turquoise:1	turquoise:0	turquoise:ACE2	turquoise:
CID5362119	Lipril	DB00722	approved|investigational	1.08604	turquoise:1.08604029341578	turquoise:1	turquoise:0	turquoise:ACE2	turquoise:
CID57363	C23H36N2O2	DB01216	approved	1.03334	brown:0,turquoise:1.03333675208122	brown:0,turquoise:2	brown:1,turquoise:0	brown:,turquoise:AKR1D1,CRISP1	brown:SRD5A1,turquoise:
CID216326	MolPort-003-848-370	DB00480	approved	1.0172	brown:1.01720089823834,turquoise:0	brown:1,turquoise:0	brown:0,turquoise:1	brown:FGF13,turquoise:	brown:,turquoise:CD40
CID3261	Estazolam	DB01215	approved|illicit	0.927538	turquoise:0.927537810302849	turquoise:1	turquoise:0	turquoise:C9	turquoise:
CID3380	RO-5-4200	DB01544	approved|illicit	0.927538	turquoise:0.927537810302849,brown:0	turquoise:1,brown:0	turquoise:0,brown:1	turquoise:C9,brown:	turquoise:,brown:MAVS
CID9051	D01217	DB00378	approved|withdrawn	0.927538	brown:0,turquoise:0.927537810302849	brown:1,turquoise:1	brown:0,turquoise:0	brown:F8,turquoise:C9	brown:,turquoise:
CID2354	4,4'-Diazoaminobenzamidine	DB03608	experimental	0.847105	brown:0.847105229271279	brown:1	brown:0	brown:ATP8B1	brown:
CID16051924	HSB	DB01040	approved	0.847105	brown:0.847105229271279	brown:1	brown:0	brown:ATP8B1	brown:
CID108156	Platelet Activating Factor	DB02261	experimental	0.753495	brown:0.753495443622785,turquoise:0	brown:1,turquoise:0	brown:1,turquoise:4	brown:CLTB,turquoise:	brown:FGF13,turquoise:TCN1,MUSK,KITLG,HGF
CID9223	B0060	DB04179	experimental	0.714465	turquoise:0.714465160717491	turquoise:1	turquoise:0	turquoise:PF4V1	turquoise:
CID5311447	C22H30N2O5S2	DB01348	approved	0.714465	turquoise:0.714465160717491	turquoise:1	turquoise:0	turquoise:PF4V1	turquoise:
CID5453	Tiofosyl	DB04572	approved	0.648471	turquoise:0.648470514730335	turquoise:1	turquoise:0	turquoise:GAN	turquoise:
CID41781	KBio2_004824	DB00214	approved	0.625018	turquoise:0.625017810785644	turquoise:1	turquoise:0	turquoise:SLC12A1	turquoise:
CID2732	G-33182	DB00310	approved	0.625018	turquoise:0.625017810785644	turquoise:1	turquoise:0	turquoise:SLC12A1	turquoise:
CID4849	Piretanide (JAN)	DB02925	experimental	0.625018	turquoise:0.625017810785644	turquoise:1	turquoise:0	turquoise:SLC12A1	turquoise:
CID2315	Prestwick2_000784	DB00436	approved	0.625018	turquoise:0.625017810785644	turquoise:1	turquoise:0	turquoise:SLC12A1	turquoise:
CID3278	HSDB 2136	DB00903	approved	0.625018	turquoise:0.625017810785644	turquoise:1	turquoise:1	turquoise:SLC12A1	turquoise:C9
CID6307	QUINETHAZONE (AQUAMOX)	DB01325	approved	0.625018	turquoise:0.625017810785644	turquoise:1	turquoise:0	turquoise:SLC12A1	turquoise:
CID4121	Methyclothiazide	DB00232	approved	0.625018	turquoise:0.625017810785644	turquoise:1	turquoise:0	turquoise:SLC12A1	turquoise:
CID5355	Eusulpid	DB00391	approved	0.477209	turquoise:0.477209119925681	turquoise:1	turquoise:1	turquoise:DRD3	turquoise:MSX2
CID6918456	LY640315	DB06209	approved	0.306823	turquoise:0.306823241810361	turquoise:1	turquoise:0	turquoise:GAN	turquoise:
CID4054	BPBio1_001117	DB01043	approved|investigational	0.306823	turquoise:0.306823241810361,brown:0	turquoise:1,brown:1	turquoise:1,brown:0	turquoise:GAN,brown:NECAB3	turquoise:NDN,brown:
CID6468	UNII-J1DOI7UV76	DB03575	illicit	0.306823	turquoise:0.306823241810361	turquoise:1	turquoise:1	turquoise:GAN	turquoise:DRD3
CID2771	L001223	DB00215	approved	0.306823	brown:0,turquoise:0.306823241810361	brown:1,turquoise:1	brown:0,turquoise:0	brown:NECAB3,turquoise:GAN	brown:,turquoise:
CID3081545	DB04626	DB04626	experimental	0.279222	turquoise:0.279221865873462	turquoise:1	turquoise:0	turquoise:PTK6	turquoise:
CID122623	Z-PRO-PROLINAL	DB03535	experimental	0.23965	turquoise:0.239650330444963	turquoise:1	turquoise:0	turquoise:CRISP1	turquoise:
CID892	C00137	DB03106	experimental	0.214155	turquoise:0.214154659455271	turquoise:1	turquoise:2	turquoise:DNAJC3	turquoise:NFAT5,CDIPT
CID6989	Thymic acid	DB02513	experimental	0.214155	turquoise:0.214154659455271	turquoise:1	turquoise:0	turquoise:DNAJC3	turquoise:
CID25200860	L-MYO-INOSITOL-1-PHOSPHATE	DB03542	experimental	0.195834	turquoise:0.195833637280013	turquoise:1	turquoise:0	turquoise:OGFOD1	turquoise:
CID5936	PDSP2_000464	DB00677	approved|withdrawn	0.155787	brown:0,turquoise:0.155786868210217	brown:0,turquoise:2	brown:1,turquoise:1	brown:,turquoise:PAFAH2,ALOX15	brown:PAFAH1B1,turquoise:ACHE
CID57537	rotigotine transdermal patch	DB05271	approved	0	turquoise:0	turquoise:0	turquoise:1	turquoise:	turquoise:DRD3
CID447607	CHEMBL206468	DB04545	experimental	0	turquoise:0	turquoise:0	turquoise:2	turquoise:	turquoise:PYGL,PYGB
CID369976	AGM-1470	DB08633	experimental	0	brown:0	brown:0	brown:2	brown:	brown:FGF13,ATP6V1B2
CID6274	(S)-alpha-Amino-1H-imidazole-4-propanoic acid	DB00117	approved|nutraceutical	0	brown:0,turquoise:0	brown:0,turquoise:0	brown:1,turquoise:1	brown:,turquoise:	brown:CYCS,turquoise:INS
CID235905	NSC37723	DB01431	approved	0	turquoise:0,brown:0	turquoise:0,brown:1	turquoise:1,brown:0	turquoise:,brown:F8	turquoise:EREG,brown:
CID40839	LS-162145	DB00309	approved	0	turquoise:0	turquoise:0	turquoise:1	turquoise:	turquoise:MSX2
CID3397	Cytamid	DB00499	approved	0	turquoise:0	turquoise:1	turquoise:5	turquoise:ASMT	turquoise:CYP3A4,LIPF,F2R,ESR2,EREG
CID6172	DB00483	DB00483	approved	0	turquoise:0	turquoise:0	turquoise:1	turquoise:	turquoise:ACHE
CID21319	CID21319	DB00301	approved	0	turquoise:0	turquoise:0	turquoise:1	turquoise:	turquoise:CYP3A4
CID25210	AR-1A3788	DB00534	approved|withdrawn	0	turquoise:0	turquoise:0	turquoise:1	turquoise:	turquoise:SLC12A1
CID3035817	K-252a	DB02152	experimental	0	turquoise:0,brown:0	turquoise:1,brown:1	turquoise:1,brown:0	turquoise:MYLK3,brown:MTF1	turquoise:EEF2,brown:
CID6049	Hamp-ene acid	DB00974	approved	0	turquoise:0	turquoise:1	turquoise:4	turquoise:ASPM	turquoise:PTH,EPOR,TNFRSF11B,F2R
CID444294	(-)-Camphor	DB01744	experimental	0	turquoise:0	turquoise:0	turquoise:1	turquoise:	turquoise:CYP3A5
CID60815	UNII-P10582JYYK	DB00899	approved	0	brown:0	brown:0	brown:1	brown:	brown:CYCS
CID305	(2-Hydroxyethyl)trimethylammonium	DB00122	approved|nutraceutical	0	brown:0,turquoise:0	brown:1,turquoise:0	brown:0,turquoise:3	brown:NECAB3,turquoise:	brown:,turquoise:COPS3,INS,ACHE
CID5327	HMS500O15	DB01582	approved	0	turquoise:0	turquoise:0	turquoise:2	turquoise:	turquoise:CYP3A4,F2R
CID114829	CPD-3061	DB03601	experimental	0	turquoise:0	turquoise:0	turquoise:2	turquoise:	turquoise:KITLG,HGF
CID1549008	Bramazil	DB00857	approved|investigational	0	turquoise:0	turquoise:0	turquoise:1	turquoise:	turquoise:CYP3A4
CID1935	Tacrinal (TN)	DB00382	withdrawn	0	turquoise:0	turquoise:0	turquoise:2	turquoise:	turquoise:ACHE,TOP1
CID46936257	ADENOSYL-ORNITHINE	DB01910	experimental	0	brown:0	brown:0	brown:1	brown:	brown:RNMT
CID9651	Galantaminum	DB00674	approved	0	turquoise:0,brown:0	turquoise:0,brown:0	turquoise:1,brown:1	turquoise:,brown:	turquoise:ACHE,brown:KIF2A
CID637517	Red Oil	DB04224	experimental	0	turquoise:0	turquoise:0	turquoise:4	turquoise:	turquoise:FABP2,NFKB2,SEC31A,CD40
CID79014	ZINC00895313	DB02536	experimental	0	turquoise:0	turquoise:0	turquoise:1	turquoise:	turquoise:INS
CID4616	Abboxampam	DB00842	approved	0	turquoise:0	turquoise:0	turquoise:1	turquoise:	turquoise:CYP3A4
CID644073	Butrans	DB00921	approved|illicit|investigational	0	turquoise:0	turquoise:0	turquoise:2	turquoise:	turquoise:F2R,CYP3A4
CID16960	Drixoral	DB00405	approved	0	brown:0	brown:0	brown:1	brown:	brown:SCN3A
CID10770	BRD-A97730597-003-03-2	DB00473	approved|withdrawn	0	brown:0	brown:0	brown:1	brown:	brown:SCN3A
CID3598	En-Viron D Concentrated Phenolic Disinfectant	DB00756	approved|withdrawn	0	turquoise:0	turquoise:0	turquoise:1	turquoise:	turquoise:GLUD1
CID70	EINECS 212-435-5	DB03229	experimental	0	turquoise:0	turquoise:0	turquoise:1	turquoise:	turquoise:INS
CID6000	KBio2_002518	DB01199	approved	0	turquoise:0	turquoise:0	turquoise:2	turquoise:	turquoise:COPS3,ACHE
CID4369452	CHEMBL190801	DB08593	experimental	0	turquoise:0	turquoise:0	turquoise:1	turquoise:	turquoise:INS
CID16051933	Desmopressin	DB00035	approved	0	turquoise:0,brown:0	turquoise:0,brown:2	turquoise:3,brown:1	turquoise:,brown:GMDS,F8	turquoise:MSX2,CFTR,SCNN1G,brown:ZNF160
CID150311	MolPort-005-938-627	DB00973	approved	0	brown:0	brown:0	brown:1	brown:	brown:RAB11A
CID10547	Phospholine (the pharmaceutical)	DB01057	approved	0	turquoise:0	turquoise:0	turquoise:1	turquoise:	turquoise:ACHE
CID2955	1358F	DB00250	approved|investigational	0	turquoise:0	turquoise:0	turquoise:1	turquoise:	turquoise:CYP2C9
CID8982	HSDB 3133	DB00607	approved	0	turquoise:0	turquoise:0	turquoise:1	turquoise:	turquoise:CYP3A4
CID26721	19-Propylorvinol	DB01497	illicit	0	turquoise:0	turquoise:0	turquoise:3	turquoise:	turquoise:EREG,ESR2,LIPF
CID9433	Theophylline, Compd. With Ethylenediamine (2:1)	DB01223	approved	0	brown:0,turquoise:0	brown:0,turquoise:0	brown:2,turquoise:1	brown:,turquoise:	brown:CCNH,CYCS,turquoise:INS
CID938	NSC169454	DB00627	approved|investigational|nutraceutical	0	brown:0,turquoise:0	brown:0,turquoise:0	brown:2,turquoise:1	brown:,turquoise:	brown:UBAP2,USP9Y,turquoise:ADIPOQ
CID164739	(R-(R*,S*))-isomer	DB06707	approved	0	turquoise:0	turquoise:0	turquoise:1	turquoise:	turquoise:ADRA1A
CID5362129	Triatec	DB00178	approved	0	turquoise:0	turquoise:0	turquoise:3	turquoise:	turquoise:ACE2,ADIPOQ,INS
CID5574	DB01246	DB01246	approved	0	turquoise:0	turquoise:0	turquoise:1	turquoise:	turquoise:CYP3A4
CID54766	Prestwick0_000361	DB01408	approved	0	turquoise:0	turquoise:0	turquoise:1	turquoise:	turquoise:ACHE
CID8955	(3BETA)-3-HYDROXYPREGN-5-EN-20-ONE	DB02789	experimental	0	turquoise:0	turquoise:0	turquoise:2	turquoise:	turquoise:F2R,CYP3A5
CID456468	NORLEUCINE	DB04419	experimental	0	turquoise:0	turquoise:0	turquoise:1	turquoise:	turquoise:INS
CID2131	CHEBI:609190	DB01122	approved	0	turquoise:0	turquoise:0	turquoise:1	turquoise:	turquoise:ACHE
CID4634231	Hna	DB03035	experimental	0	turquoise:0	turquoise:0	turquoise:1	turquoise:	turquoise:HRAS
CID56329	Ro 31-2848	DB01340	approved	0	turquoise:0	turquoise:1	turquoise:0	turquoise:ASMT	turquoise:
CID107807	Prestarium	DB00790	approved	0	brown:0,turquoise:0	brown:0,turquoise:0	brown:1,turquoise:2	brown:,turquoise:	brown:SCN3A,turquoise:HGF,KITLG
CID5311	D06320	DB02546	approved|investigational	0	turquoise:0	turquoise:0	turquoise:4	turquoise:	turquoise:NFKB2,CD40,ALOX15,ASPM
CID129211	Harnal	DB00706	approved|investigational	0	turquoise:0	turquoise:1	turquoise:0	turquoise:ADRA1A	turquoise:
CID42113	difluoromethyl 1,2,2,2-tetrafluoroethyl ether	DB01189	approved	0	turquoise:0	turquoise:0	turquoise:3	turquoise:	turquoise:ATP2C1,GLRA3,POLH
CID277	OUT	DB04261	experimental	0	turquoise:0	turquoise:0	turquoise:1	turquoise:	turquoise:ACHE
CID3292	Accenon (TN)	DB00754	approved	0	brown:0	brown:0	brown:1	brown:	brown:SCN3A
CID1140	34866_SIAL	DB01900	experimental	0	turquoise:0	turquoise:1	turquoise:1	turquoise:ASMT	turquoise:CYP3A5
CID2200	UNII-DHA8014SS1	DB08799	approved	0	turquoise:0	turquoise:0	turquoise:2	turquoise:	turquoise:INS,ADRA1A
CID6032	Kanamicina	DB01172	approved	0	turquoise:0	turquoise:0	turquoise:1	turquoise:	turquoise:DNAJC3
CID64727	MSD 803 free acid	DB03785	experimental	0	turquoise:0	turquoise:0	turquoise:1	turquoise:	turquoise:CYP3A4
CID2477	HMS2090K19	DB00490	approved|investigational	0	turquoise:0	turquoise:0	turquoise:2	turquoise:	turquoise:INS,MSX2
CID46936224	PYRIDOXYL-GLUTAMIC ACID-5'-MONOPHOSPHATE	DB01813	experimental	0	turquoise:0	turquoise:0	turquoise:1	turquoise:	turquoise:INS
CID77993	CID77993	DB00216	approved|investigational	0	turquoise:0	turquoise:0	turquoise:3	turquoise:	turquoise:CYP3A4,HTR7,HTR2B
CID443958	AC-13190	DB00288	approved	0	turquoise:0	turquoise:0	turquoise:1	turquoise:	turquoise:IL12A
CID53359	TOL	DB02383	withdrawn	0	turquoise:0	turquoise:1	turquoise:1	turquoise:ASMT	turquoise:CYP3A5
CID56339	Fosfenitoina	DB01320	approved	0	brown:0,turquoise:0	brown:0,turquoise:0	brown:1,turquoise:4	brown:,turquoise:	brown:SCN3A,turquoise:CYP2C8,GAN,CYP3A4,CYP2C9
CID71158	acamprosate (Campral)	DB00659	approved|investigational	0	turquoise:0	turquoise:0	turquoise:1	turquoise:	turquoise:MSX2
CID3922	LG2	DB01941	experimental	0	brown:0	brown:0	brown:2	brown:	brown:LIN7B,RXRA
CID2802	Chlonazepam	DB01068	approved|illicit	0	turquoise:0	turquoise:0	turquoise:1	turquoise:	turquoise:CYP3A4
CID4858	CHEMBL372303	DB08348	experimental	0	turquoise:0	turquoise:0	turquoise:2	turquoise:	turquoise:KITLG,HGF
CID6291	3-Methoxy-17alpha-ethinyloestradiol	DB01357	approved	0	turquoise:0	turquoise:0	turquoise:1	turquoise:	turquoise:EREG
CID5311221	CHEMBL1051	DB00654	approved|investigational	0	brown:0,turquoise:0	brown:1,turquoise:0	brown:0,turquoise:1	brown:CLGN,turquoise:	brown:,turquoise:MMP1
CID119570	Pramipexole [USAN:INN]	DB00413	approved|investigational	0	turquoise:0	turquoise:1	turquoise:1	turquoise:ASMT	turquoise:DRD3
CID36811	Inotrex	DB00841	approved	0	turquoise:0,brown:0	turquoise:0,brown:1	turquoise:1,brown:0	turquoise:,brown:QPCT	turquoise:MSX2,brown:
CID84088	DB00769	DB00769	approved	0	turquoise:0	turquoise:0	turquoise:1	turquoise:	turquoise:CYP3A4
CID6581	UNII-K679OBS311	DB02579	experimental	0	turquoise:0	turquoise:0	turquoise:1	turquoise:	turquoise:INS
CID414013	DB01978	DB01978	experimental	0	turquoise:0	turquoise:0	turquoise:2	turquoise:	turquoise:HGF,KITLG
CID6918537	Vildagliptin	DB04876	approved|investigational	0	turquoise:0	turquoise:0	turquoise:1	turquoise:	turquoise:INS
CID3032732	Tributlytin	DB08601	experimental	0	brown:0	brown:0	brown:1	brown:	brown:SRD5A1
CID3446	Gabapentin [USAN:INN:BAN]	DB00996	approved|investigational	0	brown:0	brown:0	brown:1	brown:	brown:BCAT1
CID5281078	DB00688	DB00688	approved|investigational	0	turquoise:0,brown:0	turquoise:1,brown:0	turquoise:1,brown:1	turquoise:ASMT,brown:	turquoise:INS,brown:COPS4
CID261000	2ao6	DB02998	experimental	0	turquoise:0	turquoise:0	turquoise:1	turquoise:	turquoise:TNP2
CID6323490	C46H62N4O11	DB00615	approved	0	turquoise:0	turquoise:0	turquoise:2	turquoise:	turquoise:CYP3A4,CYP3A5
CID11289	EINECS 209-318-6	DB00269	withdrawn	0	turquoise:0	turquoise:0	turquoise:1	turquoise:	turquoise:EREG
CID10442	PG	DB02774	experimental	0	turquoise:0	turquoise:0	turquoise:2	turquoise:	turquoise:ESR2,LIPF
CID441300	NCGC00164560-01	DB01048	approved|investigational	0	turquoise:0	turquoise:1	turquoise:0	turquoise:TNP2	turquoise:
CID6288	CHEMBL291747	DB00156	approved|nutraceutical	0	turquoise:0	turquoise:0	turquoise:1	turquoise:	turquoise:ADK
CID5327006	3-PHOSPHOGLYCERIC ACID	DB04510	experimental	0	brown:0	brown:1	brown:0	brown:KIF2A	brown:
CID5362422	Batimastat [USAN:BAN:INN]	DB03880	experimental	0	turquoise:0	turquoise:0	turquoise:1	turquoise:	turquoise:SPCS1
CID4197	Milrinone	DB00235	approved	0	turquoise:0,brown:0	turquoise:0,brown:0	turquoise:2,brown:1	turquoise:,brown:	turquoise:CFTR,INS,brown:CCNH
CID25134253	DB07738	DB07738	experimental	0	brown:0	brown:0	brown:1	brown:	brown:CYCS
CID60613	(2S)-3-Hydroxy-2-phosphonylmethoxypropyl-cytosine	DB00369	approved	0	turquoise:0,brown:0	turquoise:0,brown:0	turquoise:2,brown:1	turquoise:,brown:	turquoise:HGF,KITLG,brown:FGF13
CID4033	T-1024	DB00888	approved	0	turquoise:0	turquoise:0	turquoise:2	turquoise:	turquoise:CASP2,CDC25C
CID9909368	Ginkgolide A	DB06743	nutraceutical	0	turquoise:0	turquoise:0	turquoise:2	turquoise:	turquoise:F2R,CYP3A4
CID3033621	Gerodorm	DB01594	approved	0	turquoise:0	turquoise:0	turquoise:1	turquoise:	turquoise:POLH
CID10680	2-Phenyl-4H-chromen-4-on	DB07776	experimental	0	turquoise:0	turquoise:0	turquoise:1	turquoise:	turquoise:TOP2A
CID123831	Asymmetric Dimethylarginine (ADMA)	DB01686	experimental	0	turquoise:0	turquoise:0	turquoise:1	turquoise:	turquoise:F2R
CID5394	NCGC00167429-01	DB00853	approved|investigational	0	turquoise:0	turquoise:0	turquoise:1	turquoise:	turquoise:CYP3A4
CID24864078	pyrazole diamide, 22	DB08137	experimental	0	turquoise:0	turquoise:0	turquoise:1	turquoise:	turquoise:ITGA4
CID62816	NSC147003	DB00375	approved	0	turquoise:0	turquoise:0	turquoise:1	turquoise:	turquoise:CYP7A1
CID5284513	DB00459	DB00459	approved	0	brown:0	brown:0	brown:1	brown:	brown:RXRA
CID3878	MLS001077325	DB00555	approved|investigational	0	brown:0	brown:0	brown:1	brown:	brown:SCN3A
CID152945	GI 198745	DB01126	approved|investigational	0	brown:0	brown:0	brown:1	brown:	brown:SRD5A1
CID5665	M071754	DB01080	approved	0	turquoise:0,brown:0	turquoise:0,brown:0	turquoise:1,brown:2	turquoise:,brown:	turquoise:PNKP,brown:PDXK,ICMT
CID37720	LS-187658	DB00686	approved	0	brown:0	brown:0	brown:1	brown:	brown:FGF13
CID4935	Ak-Taine	DB00807	approved	0	brown:0	brown:0	brown:1	brown:	brown:SCN3A
CID3000540	Lincomycin	DB01627	approved	0	brown:0	brown:0	brown:1	brown:	brown:COPS4
CID5951	TL806218	DB00133	approved|nutraceutical	0	turquoise:0,brown:0	turquoise:0,brown:0	turquoise:1,brown:1	turquoise:,brown:	turquoise:GLUD1,brown:RNMT
CID5702551	(6R,1'R,2'S)-5,6,7,8 TETRAHYDROBIOPTERIN	DB02692	experimental	0	turquoise:0	turquoise:0	turquoise:1	turquoise:	turquoise:TPH1
CID2019	Actinomycin C(sub1)	DB00970	approved	0	turquoise:0	turquoise:0	turquoise:1	turquoise:	turquoise:NEDD9
CID445228	ZINC02018620	DB02185	experimental	0	brown:0	brown:0	brown:1	brown:	brown:ANGPT2
CID6917715	DB00294	DB00294	approved|investigational	0	turquoise:0,brown:0	turquoise:0,brown:1	turquoise:1,brown:0	turquoise:,brown:F8	turquoise:EREG,brown:
CID6323221	ALPHA,BETA-METHYLENEADENOSINE-5'-TRIPHOSPHATE	DB02596	experimental	0	brown:0	brown:0	brown:1	brown:	brown:NECAB3
CID71299815	3-Acetylpyridine adenine dinucleotide	DB03363	experimental	0	turquoise:0	turquoise:1	turquoise:0	turquoise:BST1	turquoise:
CID5245	CID5245	DB00884	approved|investigational	0	turquoise:0	turquoise:0	turquoise:2	turquoise:	turquoise:STK4,MSMB
CID4030	KBio2_006914	DB00643	approved	0	turquoise:0,brown:0	turquoise:0,brown:0	turquoise:1,brown:2	turquoise:,brown:	turquoise:TUBA1A,brown:TUBA3D,TUBA4A
CID5311027	Latisse	DB00905	approved|investigational	0	turquoise:0	turquoise:0	turquoise:1	turquoise:	turquoise:PTGER3
CID5962	H-Lys-OH	DB00123	approved|nutraceutical	0	turquoise:0	turquoise:0	turquoise:1	turquoise:	turquoise:INS
CID4595	Ondansetron, (+,-)-Isomer	DB00904	approved	0	brown:0	brown:0	brown:1	brown:	brown:PSMD12
CID6041	Neofrin	DB00388	approved	0	turquoise:0	turquoise:0	turquoise:2	turquoise:	turquoise:CD40,NFKB2
CID42008	UNII-3J962UJT8H	DB00274	approved	0	turquoise:0	turquoise:0	turquoise:2	turquoise:	turquoise:CYP3A4,GAN
CID2554	HSDB 3019	DB00564	approved|investigational	0	turquoise:0,brown:0	turquoise:0,brown:0	turquoise:6,brown:1	turquoise:,brown:	turquoise:CYP2C9,CYP3A5,CYP2C8,F2R,GAN,CYP3A4,brown:SCN3A
CID2783	Monores	DB01407	approved	0	turquoise:0	turquoise:0	turquoise:1	turquoise:	turquoise:EREG
CID4195	KBio3_002650	DB00211	approved	0	turquoise:0	turquoise:0	turquoise:1	turquoise:	turquoise:ADRA1A
CID6253	UNII-04079A1RDZ	DB00987	approved|investigational	0	turquoise:0	turquoise:0	turquoise:1	turquoise:	turquoise:CDC25C
CID3475	KBio2_001958	DB01120	approved	0	turquoise:0	turquoise:0	turquoise:1	turquoise:	turquoise:INS
CID5732	NCGC00095179-01	DB00425	approved	0	turquoise:0	turquoise:0	turquoise:1	turquoise:	turquoise:POLH
CID854026	(-)-huperazine A	DB01928	experimental	0	turquoise:0	turquoise:0	turquoise:1	turquoise:	turquoise:ACHE
CID46936354	Carbenoxolone	DB02329	experimental	0	turquoise:0	turquoise:0	turquoise:1	turquoise:	turquoise:INS
CID5289501	NCGC00024775-03	DB02877	experimental	0	brown:0	brown:1	brown:0	brown:LIN7B	brown:
CID3562	Halothane (JP15/USP/INN)	DB01159	approved	0	brown:0,turquoise:0	brown:0,turquoise:0	brown:1,turquoise:2	brown:,turquoise:	brown:ZC4H2,turquoise:KCNK2,PTH
CID586	N-[(E)-AMINO(IMINO)METHYL]-N-METHYLGLYCINE	DB00148	approved|nutraceutical	0	brown:0,turquoise:0	brown:0,turquoise:0	brown:1,turquoise:2	brown:,turquoise:	brown:MMD,turquoise:PRKAA2,INS
CID4761	Metron	DB01620	approved	0	turquoise:0	turquoise:0	turquoise:1	turquoise:	turquoise:ACHE
CID3519	LS-174236	DB01018	approved|investigational	0	turquoise:0	turquoise:0	turquoise:1	turquoise:	turquoise:MSX2
CID5362417	CHEBI:3353	DB00616	approved	0	turquoise:0	turquoise:1	turquoise:0	turquoise:ASMT	turquoise:
CID8064	KST-1A9843	DB01955	experimental	0	turquoise:0	turquoise:0	turquoise:1	turquoise:	turquoise:INS
CID52195	Indecainidum [Latin]	DB00192	approved	0	brown:0	brown:0	brown:1	brown:	brown:SCN3A
CID71329	CHEMBL473	DB00204	approved	0	turquoise:0	turquoise:1	turquoise:0	turquoise:KCNK2	turquoise:
CID1110	S9512_SIGMA	DB00139	approved|nutraceutical	0	brown:0,turquoise:0	brown:0,turquoise:0	brown:1,turquoise:2	brown:,turquoise:	brown:ATPIF1,turquoise:ASL,INS
CID5095	CID68727	DB00268	approved|investigational	0	turquoise:0	turquoise:0	turquoise:2	turquoise:	turquoise:DRD3,HTR2B
CID3677	N-Methylphentermine	DB01365	approved	0	turquoise:0	turquoise:0	turquoise:1	turquoise:	turquoise:ADRA1A
CID5139	SEU	DB02234	experimental	0	turquoise:0	turquoise:0	turquoise:1	turquoise:	turquoise:ADK
CID46936203	PYOVERDINE-CHROMOPHORE	DB01743	experimental	0	turquoise:0	turquoise:0	turquoise:1	turquoise:	turquoise:INS
CID4926	Spectrum4_001148	DB00420	approved	0	turquoise:0	turquoise:1	turquoise:0	turquoise:ADRA1A	turquoise:
CID5281	VLZ 200	DB03193	experimental	0	brown:0,turquoise:0	brown:1,turquoise:0	brown:0,turquoise:2	brown:NECAB3,turquoise:	brown:,turquoise:CD40,NFKB2
CID23645676	Onglyza	DB06335	approved	0	brown:0	brown:0	brown:1	brown:	brown:ATP6V1B2
CID2088	Acide alendronique	DB00630	approved	0	turquoise:0,brown:0	turquoise:0,brown:0	turquoise:5,brown:1	turquoise:,brown:	turquoise:STK4,MSMB,MMP13,HGF,KITLG,brown:ATP6V1A
CID2351	KBio2_002225	DB01244	approved|withdrawn	0	brown:0	brown:0	brown:1	brown:	brown:KIF2A
CID9896	WLN: L E5 B666 MUTJ E1 FQ F2U1	DB01431	approved	0	turquoise:0,brown:0	turquoise:0,brown:1	turquoise:1,brown:0	turquoise:,brown:F8	turquoise:EREG,brown:
CID441341	(R)-2-(2-Oxo-pyrrolidin-1-yl)-butyramide	DB01202	approved|investigational	0	brown:0	brown:0	brown:1	brown:	brown:SCN3A
CID6057	L-Tyrosine, homopolymer	DB00135	approved|nutraceutical	0	turquoise:0	turquoise:0	turquoise:1	turquoise:	turquoise:TAT
CID25137855	DB00875	DB00875	approved|withdrawn	0	turquoise:0	turquoise:1	turquoise:0	turquoise:ADRA1A	turquoise:
CID727	33376_FLUKA	DB00431	approved|withdrawn	0	turquoise:0,brown:0	turquoise:1,brown:1	turquoise:5,brown:0	turquoise:GLRA3,brown:NECAB3	turquoise:LIPF,CD40,F2R,ESR2,NFKB2,brown:
CID3033825	(-)-OR-1259	DB00922	approved|investigational	0	turquoise:0,brown:0	turquoise:0,brown:0	turquoise:1,brown:1	turquoise:,brown:	turquoise:MUC1,brown:CCNH
CID4011	Spectrum4_000035	DB00934	approved	0	turquoise:0	turquoise:1	turquoise:1	turquoise:ADRA1A	turquoise:INS
CID11243969	BMS-477118-11	DB06335	approved	0	brown:0	brown:0	brown:1	brown:	brown:ATP6V1B2
CID5281077	Etclorvinol [INN-Spanish]	DB00189	approved|illicit|withdrawn	0	brown:0,turquoise:0	brown:0,turquoise:0	brown:1,turquoise:1	brown:,turquoise:	brown:MAVS,turquoise:POLH
CID5312830	9-Hode	DB07302	experimental	0	turquoise:0	turquoise:0	turquoise:1	turquoise:	turquoise:COL4A3
CID5289326	S-AZABISABOLENE	DB02099	experimental	0	turquoise:0,brown:0	turquoise:0,brown:0	turquoise:1,brown:1	turquoise:,brown:	turquoise:MAPRE2,brown:NME1
CID5288636	INC	DB07989	experimental	0	turquoise:0	turquoise:0	turquoise:1	turquoise:	turquoise:HNRNPH1
CID208902	BRD-K28761891-001-01-0	DB00980	approved|investigational	0	brown:0	brown:1	brown:0	brown:NECAB3	brown:
CID448400	3-methylbutyl phosphono hydrogen phosphate	DB02508	experimental	0	turquoise:0	turquoise:1	turquoise:0	turquoise:CST1	turquoise:
CID4753	Phenacemide [INN:BAN]	DB01121	approved	0	brown:0	brown:0	brown:1	brown:	brown:SCN3A
CID6140	NCGC00095047-04	DB00120	approved|nutraceutical	0	turquoise:0	turquoise:0	turquoise:2	turquoise:	turquoise:INS,ACHE
CID137	BSPBio_003407	DB00855	approved	0	brown:0,turquoise:0	brown:1,turquoise:0	brown:0,turquoise:1	brown:CLGN,turquoise:	brown:,turquoise:MMP1
CID6407	RCRA waste number U034	DB02650	experimental	0	turquoise:0	turquoise:0	turquoise:1	turquoise:	turquoise:ACHE
CID9801	Hostaginan	DB04825	withdrawn	0	turquoise:0	turquoise:1	turquoise:0	turquoise:MYLK3	turquoise:
CID5288798	(3R)-3,5-dihydroxy-3-methylpentanoate	DB03518	experimental	0	turquoise:0,brown:0	turquoise:0,brown:0	turquoise:1,brown:1	turquoise:,brown:	turquoise:INS,brown:GOT2
CID9084	CHEBI:15792	DB02201	experimental	0	brown:0	brown:0	brown:1	brown:	brown:ATPIF1
CID6262	Pentanoic acid, 2,5-diamino-, (S)-	DB00129	approved|nutraceutical	0	brown:0,turquoise:0	brown:0,turquoise:0	brown:1,turquoise:1	brown:,turquoise:	brown:AUH,turquoise:INS
CID108150	NSC 684766	DB05109	approved|investigational	0	turquoise:0	turquoise:0	turquoise:1	turquoise:	turquoise:TOP1
CID9046	LMST02010037	DB04575	approved	0	turquoise:0	turquoise:0	turquoise:1	turquoise:	turquoise:EREG
CID60817	Peldesine	DB02568	experimental	0	turquoise:0	turquoise:1	turquoise:0	turquoise:ZNF384	turquoise:
CID448727	H16	DB07868	experimental	0	turquoise:0	turquoise:0	turquoise:1	turquoise:	turquoise:ACHE
CID4004	C10H19O6PS2	DB00772	approved|investigational	0	turquoise:0	turquoise:0	turquoise:1	turquoise:	turquoise:ACHE
CID59768	LS-185019	DB00187	approved	0	turquoise:0	turquoise:0	turquoise:1	turquoise:	turquoise:PTH
CID3758	I5879_SIGMA	DB07954	experimental	0	brown:0,turquoise:0	brown:1,turquoise:0	brown:0,turquoise:3	brown:NECAB3,turquoise:	brown:,turquoise:CFTR,GNRH1,PLD1
CID4940	HSDB 3275	DB00777	approved	0	turquoise:0	turquoise:1	turquoise:0	turquoise:ADRA1A	turquoise:
CID41693	UNII-AFE2YW0IIZ	DB00708	approved|investigational	0	turquoise:0	turquoise:0	turquoise:1	turquoise:	turquoise:LAMC2
CID2130	LS-157049	DB00915	approved	0	brown:0	brown:1	brown:1	brown:NECAB3	brown:EEF1A1
CID55891	Staril	DB00492	approved	0	turquoise:0	turquoise:0	turquoise:1	turquoise:	turquoise:ADIPOQ
CID5735	Dolorgeit brand of zopiclone	DB01198	approved	0	brown:0,turquoise:0	brown:0,turquoise:0	brown:1,turquoise:1	brown:,turquoise:	brown:MAVS,turquoise:POLH
CID31640	BRN 0898553	DB00801	approved|illicit|withdrawn	0	brown:0	brown:0	brown:1	brown:	brown:MAVS
CID9270	D01294	DB00823	approved	0	brown:0,turquoise:0	brown:1,turquoise:0	brown:0,turquoise:1	brown:F8,turquoise:	brown:,turquoise:EREG
CID2082	Monohydrochloride, Albendazole	DB00518	approved	0	turquoise:0,brown:0	turquoise:0,brown:0	turquoise:1,brown:2	turquoise:,brown:	turquoise:TUBA1A,brown:TUBA4A,TUBA3D
CID46936553	EPO 906	DB03010	experimental|investigational	0	brown:0	brown:0	brown:1	brown:	brown:ZC4H2
CID2468	1-Butylbiguanide	DB04830	withdrawn	0	brown:0,turquoise:0	brown:0,turquoise:0	brown:1,turquoise:1	brown:,turquoise:	brown:ZHX3,turquoise:CPT1A
CID34040	I06-1875	DB00699	approved	0	turquoise:0	turquoise:0	turquoise:1	turquoise:	turquoise:ADRA1A
CID7809	CHEBI:27417	DB03463	experimental	0	turquoise:0	turquoise:0	turquoise:1	turquoise:	turquoise:CYP3A5
CID25322948	Cyclic adenosine monophosphate	DB02527	experimental	0	turquoise:0	turquoise:0	turquoise:3	turquoise:	turquoise:KITLG,HGF,OTOF
CID5965	Demecarium bromide	DB00944	approved	0	turquoise:0	turquoise:0	turquoise:1	turquoise:	turquoise:ACHE
CID4510	Minitro	DB00727	approved|investigational	0	turquoise:0	turquoise:0	turquoise:1	turquoise:	turquoise:PTH
CID8778	Sulfuric acid, monododecyl ester	DB03967	experimental	0	turquoise:0	turquoise:0	turquoise:1	turquoise:	turquoise:PI3
CID5870	Estrone	DB00655	approved	0	turquoise:0,brown:0	turquoise:0,brown:0	turquoise:2,brown:1	turquoise:,brown:	turquoise:GAN,EREG,brown:OLA1
CID239	05159_FLUKA	DB03107	experimental	0	turquoise:0	turquoise:0	turquoise:1	turquoise:	turquoise:GLRA3
CID4891	BSPBio_002199	DB01058	approved	0	brown:0	brown:0	brown:1	brown:	brown:COPS4
CID8058	H0405	DB02764	experimental	0	turquoise:0	turquoise:0	turquoise:1	turquoise:	turquoise:INS
CID522325	Normelubrine	DB04817	withdrawn	0	turquoise:0	turquoise:0	turquoise:2	turquoise:	turquoise:CYP3A4,GAN
CID40926	Coforin	DB00552	approved|investigational	0	turquoise:0	turquoise:0	turquoise:1	turquoise:	turquoise:ADK
CID4369359	HSDB 7516	DB01261	approved|investigational	0	turquoise:0	turquoise:0	turquoise:1	turquoise:	turquoise:INS
CID48041	DB01228	DB01228	approved|withdrawn	0	brown:0	brown:0	brown:1	brown:	brown:SCN3A
CID4178	Ethylamine, 1-methyl-2-(2,6-xylyloxy)-	DB00379	approved	0	brown:0	brown:0	brown:1	brown:	brown:SCN3A
CID4906	Prilocaine [USAN]	DB00750	approved	0	brown:0	brown:0	brown:1	brown:	brown:SCN3A
CID1051	Apolon B6	DB00114	nutraceutical	0	brown:0	brown:0	brown:1	brown:	brown:DNAJC6
CID5756	Estriolo	DB04573	approved	0	brown:0,turquoise:0	brown:0,turquoise:0	brown:1,turquoise:3	brown:,turquoise:	brown:OLA1,turquoise:EREG,ESR2,LIPF
CID5289266	DB03985	DB03985	experimental	0	turquoise:0,brown:0	turquoise:0,brown:0	turquoise:1,brown:1	turquoise:,brown:	turquoise:MAPRE2,brown:NME1
CID7699	Benzonatatum	DB00868	approved	0	brown:0	brown:0	brown:1	brown:	brown:SCN3A
CID6623	Poly(Bisphenol A carbonate)	DB06973	experimental	0	turquoise:0,brown:0	turquoise:0,brown:1	turquoise:3,brown:0	turquoise:,brown:F8	turquoise:ESR2,LIPF,F2R,brown:
CID439693	Pentostatin [USAN:INN:BAN:JAN]	DB00552	approved|investigational	0	turquoise:0	turquoise:0	turquoise:1	turquoise:	turquoise:ADK
CID1050	CHEMBL102970	DB00147	approved|nutraceutical	0	brown:0,turquoise:0	brown:1,turquoise:0	brown:1,turquoise:1	brown:CDO1,turquoise:	brown:PDXK,turquoise:PNKP
CID11790	NCGC00142408-01	DB07453	experimental	0	turquoise:0	turquoise:0	turquoise:1	turquoise:	turquoise:CYP3A4
CID4116	UNII-30905R8O7B	DB01028	approved	0	turquoise:0	turquoise:0	turquoise:2	turquoise:	turquoise:ATP2C1,GLRA3
CID5464388	KBio2_007092	DB00954	approved	0	turquoise:0	turquoise:0	turquoise:1	turquoise:	turquoise:IL1A
CID4436	D08253	DB06711	approved	0	turquoise:0	turquoise:0	turquoise:1	turquoise:	turquoise:ADRA1A
CID259331	MLS002701936	DB01196	approved	0	turquoise:0	turquoise:0	turquoise:1	turquoise:	turquoise:EREG
CID13728878	2-DEOXY-2,3-DEHYDRO-N-ACETYL-NEURAMINIC ACID	DB03991	experimental	0	brown:0	brown:0	brown:1	brown:	brown:LIN7B
CID2856	CHEMBL311228	DB08325	experimental	0	brown:0	brown:1	brown:0	brown:MMD	brown:
CID4369489	PYRIDOXYL-GLUTAMIC ACID-5'-MONOPHOSPHATE	DB04762	experimental	0	turquoise:0	turquoise:0	turquoise:1	turquoise:	turquoise:INS
CID516892	lithium bicarbonate	DB01390	approved	0	turquoise:0	turquoise:0	turquoise:2	turquoise:	turquoise:HGF,KITLG
CID3114	Disopyramidum [INN-Latin]	DB00280	approved	0	brown:0,turquoise:0	brown:0,turquoise:0	brown:2,turquoise:1	brown:,turquoise:	brown:KCND2,SCN3A,turquoise:INS
CID903	Spectrum3_001871	DB04275	experimental	0	turquoise:0,brown:0	turquoise:1,brown:1	turquoise:0,brown:0	turquoise:ASMT,brown:NECAB3	turquoise:,brown:
CID5282415	Pronalgon F	DB01160	approved	0	brown:0	brown:0	brown:1	brown:	brown:ATPIF1
CID61635	CCRIS 4493	DB05260	approved|investigational	0	turquoise:0,brown:0	turquoise:0,brown:0	turquoise:1,brown:1	turquoise:,brown:	turquoise:COL1A1,brown:ATP6V1B2
CID969472	LS-187032	DB00402	approved	0	brown:0,turquoise:0	brown:0,turquoise:0	brown:1,turquoise:1	brown:,turquoise:	brown:MAVS,turquoise:POLH
CID24180719	S06-0032	DB06999	experimental	0	turquoise:0	turquoise:0	turquoise:1	turquoise:	turquoise:BCL2L11
CID46936176	22,23-Dihydroxy-avermectin B	DB00602	approved	0	turquoise:0	turquoise:0	turquoise:1	turquoise:	turquoise:GLRA3
CID448457	PG2	DB02056	experimental	0	turquoise:0	turquoise:0	turquoise:2	turquoise:	turquoise:KITLG,HGF
CID44387838	1-DEOXYMANNOJIRIMYCIN	DB03206	experimental	0	turquoise:0	turquoise:0	turquoise:1	turquoise:	turquoise:ADIPOQ
CID3033538	Dapirazol	DB00298	approved	0	turquoise:0	turquoise:1	turquoise:0	turquoise:ADRA1A	turquoise:
CID712	Formaldehyde (USP)	DB03843	experimental	0	turquoise:0	turquoise:0	turquoise:1	turquoise:	turquoise:INS
CID667431	DB01120	DB01120	approved	0	turquoise:0	turquoise:0	turquoise:1	turquoise:	turquoise:INS
CID83242	CHEBI:231671	DB04311	experimental	0	turquoise:0	turquoise:0	turquoise:1	turquoise:	turquoise:CFTR
CID70789200	Dirithromycin	DB00954	approved	0	turquoise:0	turquoise:0	turquoise:1	turquoise:	turquoise:IL1A
CID22297	Octanil	DB06706	approved	0	turquoise:0	turquoise:0	turquoise:1	turquoise:	turquoise:ADRA1A
CID53708	CID53708	DB04880	approved|investigational	0	brown:0	brown:0	brown:1	brown:	brown:CCNH
CID18502861	DB01375	DB01375	approved	0	brown:0	brown:0	brown:1	brown:	brown:VDAC3
CID2712	Methaminodiazepoxide	DB00475	approved|illicit	0	turquoise:0	turquoise:0	turquoise:2	turquoise:	turquoise:CYP3A4,APEH
CID65140	(+/-)-Abacavir	DB01048	approved|investigational	0	turquoise:0	turquoise:1	turquoise:0	turquoise:TNP2	turquoise:
CID2182	Anagrelide [INN:BAN]	DB00261	approved	0	brown:0	brown:0	brown:1	brown:	brown:CCNH
CID5288002	CX6	DB07598	experimental	0	brown:0	brown:1	brown:0	brown:NECAB3	brown:
CID5288582	DB03974	DB03974	experimental	0	turquoise:0	turquoise:0	turquoise:1	turquoise:	turquoise:INS
CID4991	BIDD:GT0384	DB00545	approved	0	turquoise:0	turquoise:0	turquoise:3	turquoise:	turquoise:MSX2,ACHE,CYP3A4
CID656509	LCM	DB01627	approved	0	brown:0	brown:0	brown:1	brown:	brown:COPS4
CID40539	PDSP2_000801	DB02999	experimental	0	turquoise:0	turquoise:0	turquoise:1	turquoise:	turquoise:INS
CID1993	PDSP1_000136	DB06709	approved	0	turquoise:0	turquoise:0	turquoise:1	turquoise:	turquoise:TRPC3
CID68873	ZINC03927200	DB01395	approved	0	brown:0	brown:1	brown:0	brown:F8	brown:
CID2256	MLS000389718	DB07392	experimental	0	brown:0	brown:0	brown:1	brown:	brown:F8
CID27661	Ismox	DB01020	approved	0	turquoise:0	turquoise:0	turquoise:1	turquoise:	turquoise:ESR2
CID3038	Dichlorphenamide	DB01144	approved	0	turquoise:0	turquoise:0	turquoise:1	turquoise:	turquoise:CYP2C9
CID1017	MLS002152931	DB02746	experimental	0	turquoise:0	turquoise:0	turquoise:1	turquoise:	turquoise:F2R
CID446876	1-O-OCTADECYL-SN-GLYCERO-3-PHOSPHOCHOLINE	DB03633	experimental	0	turquoise:0	turquoise:0	turquoise:1	turquoise:	turquoise:DNAJC3
CID34633	ZINC19340795	DB00680	approved|withdrawn	0	brown:0	brown:0	brown:1	brown:	brown:SCN3A
CID97297	5ID	DB04604	experimental	0	turquoise:0	turquoise:0	turquoise:1	turquoise:	turquoise:ADK
CID5287706	DB03892	DB03892	experimental	0	turquoise:0	turquoise:0	turquoise:1	turquoise:	turquoise:CYP3A4
CID6436173	Spiraxin	DB01220	approved|investigational	0	turquoise:0	turquoise:0	turquoise:2	turquoise:	turquoise:CYP3A4,F2R
CID3105	dipivalyl epinephrine	DB00449	approved	0	turquoise:0	turquoise:0	turquoise:1	turquoise:	turquoise:ADRA1A
CID441080	DB01426	DB01426	approved	0	brown:0	brown:0	brown:1	brown:	brown:SCN3A
CID2526	beta-GLYCEROPHOSPHATE	DB01779	experimental	0	turquoise:0	turquoise:0	turquoise:1	turquoise:	turquoise:COL1A1
CID6077	UNII-54EJ303F0R	DB01614	approved	0	turquoise:0	turquoise:1	turquoise:0	turquoise:ADRA1A	turquoise:
CID9958	EINECS 207-214-5	DB04120	experimental	0	brown:0	brown:1	brown:0	brown:NECAB3	brown:
CID8076	Hydroxy ether	DB02249	experimental	0	turquoise:0	turquoise:0	turquoise:2	turquoise:	turquoise:HGF,KITLG
CID3958	Bonatranquan	DB00186	approved	0	turquoise:0	turquoise:0	turquoise:1	turquoise:	turquoise:CYP3A4
CID2513	DMAA	DB02994	experimental	0	brown:0	brown:0	brown:1	brown:	brown:SRD5A1
CID5961	Levoglutamide [DCF:INN]	DB00130	approved|investigational|nutraceutical	0	turquoise:0	turquoise:0	turquoise:1	turquoise:	turquoise:CRISP1
CID5326713	NCGC00167776-01	DB02545	experimental	0	brown:0	brown:1	brown:0	brown:LIN7B	brown:
CID6860	Mercury(1+), methyl-	DB03674	experimental	0	turquoise:0,brown:0	turquoise:0,brown:1	turquoise:2,brown:0	turquoise:,brown:NECAB3	turquoise:KITLG,HGF,brown:
CID6603901	L41	DB08078	experimental	0	turquoise:0	turquoise:1	turquoise:0	turquoise:ASMT	turquoise:
CID6323497	Priftin (TN)	DB01201	approved	0	turquoise:0	turquoise:0	turquoise:4	turquoise:	turquoise:CYP2C8,CYP3A4,CYP3A5,CYP2C9
CID31721	P-methoxyamphetamine	DB01472	experimental|illicit	0	turquoise:0	turquoise:0	turquoise:1	turquoise:	turquoise:ADRA1A
CID1066	Oprea1_139764	DB01796	experimental	0	brown:0	brown:1	brown:0	brown:NECAB3	brown:
CID71077	DB03929	DB03929	experimental	0	brown:0,turquoise:0	brown:0,turquoise:0	brown:1,turquoise:1	brown:,turquoise:	brown:RNMT,turquoise:GLUD1
CID5533	Oprea1_185901	DB00656	approved|investigational	0	turquoise:0	turquoise:1	turquoise:0	turquoise:ADRA1A	turquoise:
CID176407	DB08770	DB08770	experimental	0	brown:0	brown:0	brown:1	brown:	brown:NECAB3
CID5282381	UNII-0E43V0BB57	DB00929	approved	0	turquoise:0,brown:0	turquoise:0,brown:0	turquoise:1,brown:1	turquoise:,brown:	turquoise:PTGER3,brown:ATPIF1
CID5709	Spectrum2_000945	DB06694	approved	0	turquoise:0	turquoise:0	turquoise:1	turquoise:	turquoise:ADRA1A
CID5311507	CHEBI:59115	DB01624	approved|investigational	0	turquoise:0	turquoise:1	turquoise:0	turquoise:ADRA1A	turquoise:
CID441207	BRD-K63668566-001-01-7	DB01396	approved	0	brown:0	brown:0	brown:1	brown:	brown:OLA1
CID3152	C24H29NO3	DB00843	approved	0	turquoise:0	turquoise:0	turquoise:2	turquoise:	turquoise:MSX2,ACHE
CID216454	CHEMBL279433	DB07227	experimental	0	brown:0	brown:0	brown:2	brown:	brown:YTHDC2,TERF2IP
CID44176380	RUBRAMIN PC	DB00115	approved|nutraceutical	0	brown:0	brown:0	brown:1	brown:	brown:MMD
CID19649	Kantrex	DB01082	approved	0	turquoise:0	turquoise:0	turquoise:1	turquoise:	turquoise:DNAJC3
CID20279	Cladribine [USAN:INN:BAN]	DB00242	approved|investigational	0	turquoise:0	turquoise:0	turquoise:2	turquoise:	turquoise:ZNF384,CASP6
CID4913	NINDS_000931	DB01035	approved	0	brown:0	brown:0	brown:1	brown:	brown:SCN3A
CID4020	Mazindolum	DB00579	approved	0	turquoise:0	turquoise:0	turquoise:1	turquoise:	turquoise:MSX2
CID3180	KBio2_004064	DB00645	approved	0	brown:0	brown:0	brown:1	brown:	brown:SCN3A
CID5361323	Progabidum	DB00837	approved|investigational	0	turquoise:0	turquoise:0	turquoise:1	turquoise:	turquoise:POLH
CID3202	EDR	DB01010	approved	0	turquoise:0	turquoise:0	turquoise:1	turquoise:	turquoise:ACHE
CID5504	Prestwick0_000060	DB00797	approved	0	turquoise:0	turquoise:1	turquoise:0	turquoise:ADRA1A	turquoise:
CID4768	HMS1792P19	DB00925	approved	0	turquoise:0	turquoise:1	turquoise:1	turquoise:ADRA1A	turquoise:TAT
CID168213	sparteine	DB06727	experimental	0	turquoise:0	turquoise:0	turquoise:1	turquoise:	turquoise:INS
CID2361	EINECS 227-958-4	DB06732	experimental	0	turquoise:0,brown:0	turquoise:0,brown:1	turquoise:1,brown:0	turquoise:,brown:F8	turquoise:CYP3A5,brown:
CID289	Phthalhydroquinone	DB02232	experimental	0	turquoise:0	turquoise:0	turquoise:1	turquoise:	turquoise:MYB
CID2092	Alfuzosinum	DB00346	approved|investigational	0	turquoise:0	turquoise:1	turquoise:0	turquoise:ADRA1A	turquoise:
CID5587	HSDB 5191	DB00792		0	turquoise:0	turquoise:0	turquoise:1	turquoise:	turquoise:MSX2
CID9429	BSPBio_000258	DB01622	approved	0	turquoise:0	turquoise:1	turquoise:0	turquoise:ADRA1A	turquoise:
CID12460	(+)-Phendimetrazine	DB01579	approved|illicit	0	turquoise:0	turquoise:0	turquoise:1	turquoise:	turquoise:ADRA1A
CID60750	Gemcin	DB00441	approved	0	turquoise:0	turquoise:1	turquoise:1	turquoise:TNP2	turquoise:RAD51
CID46936587	D-MYO-INOSITOL-1,4-BISPHOSPHATE	DB03158	experimental	0	turquoise:0	turquoise:1	turquoise:0	turquoise:BPNT1	turquoise:
CID19861	AZATADINE MALEATE	DB00719	approved	0	turquoise:0	turquoise:0	turquoise:1	turquoise:	turquoise:CYP3A4
CID56959	KEG-1295	DB00243	approved|investigational	0	turquoise:0,brown:0	turquoise:0,brown:0	turquoise:1,brown:1	turquoise:,brown:	turquoise:INS,brown:SCN3A
CID8617	I0026	DB02740	experimental	0	turquoise:0	turquoise:0	turquoise:1	turquoise:	turquoise:ACHE
CID9862248	DB07425	DB07425	experimental	0	brown:0	brown:1	brown:0	brown:DDX25	brown:
CID6083	Adenosine-5'-monophosphoric acid	DB00131	approved|nutraceutical	0	turquoise:0	turquoise:0	turquoise:4	turquoise:	turquoise:TPH1,PRKAA2,ASMT,DNTT
CID2218	DB01429	DB01429	approved	0	brown:0	brown:0	brown:1	brown:	brown:SCN3A
CID2993	LS-176573	DB04209	experimental	0	turquoise:0	turquoise:0	turquoise:1	turquoise:	turquoise:CYP3A4
CID38945	BPBio1_001335	DB01056	approved	0	brown:0	brown:0	brown:1	brown:	brown:SCN3A
CID6305	Tryptophane [French]	DB00150	approved|nutraceutical	0	turquoise:0	turquoise:0	turquoise:1	turquoise:	turquoise:F2R
CID3312	DB00926	DB00926	withdrawn	0	brown:0	brown:0	brown:1	brown:	brown:RXRA
CID5287844	HSCI1_000232	DB03444	experimental	0	turquoise:0	turquoise:0	turquoise:2	turquoise:	turquoise:KITLG,HGF
CID24083	34276_RIEDEL	DB00653	approved	0	brown:0	brown:1	brown:0	brown:UBAP2	brown:
CID6447131	NCGC00167506-01	DB00337	approved|investigational	0	brown:0	brown:0	brown:1	brown:	brown:PSMD12
CID6918296	Dutasteride (JAN/USAN/INN)	DB01126	approved|investigational	0	brown:0	brown:0	brown:1	brown:	brown:SRD5A1
CID4114	Psoralon-MOP	DB00553	approved	0	turquoise:0	turquoise:0	turquoise:2	turquoise:	turquoise:CYP3A4,INS
CID5401	Flumarc	DB01162	approved	0	turquoise:0	turquoise:1	turquoise:1	turquoise:ADRA1A	turquoise:CD40
CID4201	SPBio_001006	DB00350	approved	0	turquoise:0	turquoise:0	turquoise:1	turquoise:	turquoise:INS
CID753	Osmoglyn	DB04077	experimental	0	brown:0,turquoise:0	brown:0,turquoise:0	brown:1,turquoise:1	brown:,turquoise:	brown:CYCS,turquoise:BNC1
CID2372	CI-775	DB01295	approved	0	turquoise:0	turquoise:1	turquoise:0	turquoise:ADRA1A	turquoise:
CID5746	NCI-C04706	DB00305	approved	0	turquoise:0	turquoise:0	turquoise:3	turquoise:	turquoise:RAD51,EREG,TOP1
CID9444	5-Azacytidine	DB00928	approved|investigational	0	brown:0,turquoise:0	brown:0,turquoise:1	brown:1,turquoise:1	brown:,turquoise:TNP2	brown:RNMT,turquoise:TAT
CID4674	Bisphosphonate 6	DB00282	approved	0	turquoise:0	turquoise:0	turquoise:1	turquoise:	turquoise:TNFRSF11B
CID3690	I-Phosphamide	DB01181	approved	0	turquoise:0	turquoise:0	turquoise:4	turquoise:	turquoise:CYP2C9,F2R,CYP3A4,CYP2C8
CID5359421	Dihydromorfin	DB01565	experimental|illicit	0	turquoise:0	turquoise:0	turquoise:1	turquoise:	turquoise:MSX2
CID13752005	Orthra Evra	DB06713	approved	0	brown:0,turquoise:0	brown:1,turquoise:0	brown:0,turquoise:1	brown:F8,turquoise:	brown:,turquoise:EREG
CID5906	CHEBI:6794	DB00610	approved|investigational	0	turquoise:0	turquoise:0	turquoise:1	turquoise:	turquoise:ADRA1A
CID17753757	Elidel	DB00337	approved|investigational	0	brown:0	brown:0	brown:1	brown:	brown:PSMD12
CID2441	Lexomil	DB01558	approved|illicit	0	turquoise:0	turquoise:0	turquoise:1	turquoise:	turquoise:CYP3A4
CID3423265	DB00815	DB00815	approved	0	turquoise:0	turquoise:0	turquoise:1	turquoise:	turquoise:PI3
CID31260	Fusel Oil	DB02296	experimental	0	turquoise:0	turquoise:0	turquoise:1	turquoise:	turquoise:CYP3A4
CID17754080	MALATE ION	DB03499	experimental	0	brown:0,turquoise:0	brown:0,turquoise:0	brown:1,turquoise:1	brown:,turquoise:	brown:ATPIF1,turquoise:PDC
CID19	Pyrocatechuic acid	DB01672	experimental	0	turquoise:0	turquoise:0	turquoise:1	turquoise:	turquoise:MYB
CID5206	ZINC01530810	DB01236	approved	0	turquoise:0	turquoise:0	turquoise:3	turquoise:	turquoise:ATP2C1,GLRA3,POLH
CID3478	Glupizide	DB01067	approved	0	turquoise:0	turquoise:0	turquoise:1	turquoise:	turquoise:INS
CID5584	Spectrum5_001052	DB00726	approved	0	turquoise:0	turquoise:1	turquoise:0	turquoise:ADRA1A	turquoise:
CID4914	Procaine	DB00721	approved|investigational	0	turquoise:0	turquoise:0	turquoise:4	turquoise:	turquoise:MSX2,PRODH,ACHE,SLC10A2
CID5070	NCGC00015882-01	DB00740	approved|investigational	0	brown:0	brown:1	brown:2	brown:NECAB3	brown:SCN3A,KIF2A
CID2341	Benzofetamina [INN-Spanish]	DB00865	approved|illicit	0	turquoise:0	turquoise:0	turquoise:2	turquoise:	turquoise:ADRA1A,CYP3A5
CID5311017	DB00865	DB00865	approved|illicit	0	turquoise:0	turquoise:0	turquoise:2	turquoise:	turquoise:ADRA1A,CYP3A5
CID146570	Spectrum3_001062	DB01175	approved|investigational	0	turquoise:0,brown:0	turquoise:1,brown:1	turquoise:0,brown:0	turquoise:ADRA1A,brown:NECAB3	turquoise:,brown:
CID2968	CHEMBL1190	DB01245	approved	0	turquoise:0	turquoise:0	turquoise:1	turquoise:	turquoise:ACHE
CID439846	(S)-(+)-1,2-Propanediol	DB04349	experimental	0	turquoise:0	turquoise:0	turquoise:1	turquoise:	turquoise:INS
CID867	49323_FLUKA	DB02175	experimental	0	brown:0	brown:0	brown:1	brown:	brown:ATPIF1
CID3005573	HMS2090B22	DB00539	approved|investigational	0	turquoise:0	turquoise:0	turquoise:1	turquoise:	turquoise:CD40
CID3226	Anesthetic 347	DB00228	approved	0	turquoise:0	turquoise:0	turquoise:3	turquoise:	turquoise:POLH,GLRA3,ATP2C1
