# Supplementary material for: Repositioning drugs by targeting network modules: a Parkinson’s disease case study
Source: BMC Bioinformatics. 2017 Dec 28;18(Suppl 14):532. doi: 10.1186/s12859-017-1889-0 (PMC5751600; doi:10.1186/s12859-017-1889-0)
Supplement: Supplementary file 2 — The Protein-Protein Interactions and drug-target regulations in Br module’s network. (XLSX 26 kb) [file 12859_2017_1889_MOESM2_ESM.xlsx]

## Sheet: Sheet1
Symbol1	Symbol2	PPI confidance	Drug-gene action
DYNC1LI1	DYNC1H1	0.9597	0
DYNC1I1	OPA1	0.36	0
ATP5F1	NDUFA10	0.8202	0
ACO2	UQCRC2	0.554	0
CYCS	OPA1	0.363	0
ATP5F1	IDH3G	0.399	0
HMGCS1	FARSA	0.4	0
CYCS	UQCRC2	0.8	0
PAFAH1B1	ZW10	0.919	0
CCNA1	DYNC1H1	0.36	0
DYNC1H1	DYNLT3	0.9594	0
GSTA4	MAP2K4	0.508	0
NDUFS1	UQCRC2	0.982	0
MDH2	UQCRC2	0.608	0
ACO2	MPI	0.511	0
DYNC1LI1	DYNLT3	0.9489	0
ACLY	IDH3G	0.572	0
ACLY	NDUFS1	0.387	0
DYNC1I1	DYNLT3	0.9685	0
MPI	OLA1	0.4	0
LRPPRC	MRPL15	0.5053	0
DYNC1H1	KIFAP3	0.5552	0
ACO2	FARSA	0.4	0
DYNLT3	PIGA	0.441	0
MDH2	NDUFA10	0.5578	0
HSD17B7	UQCRC2	0.36	0
OLA1	TUBA4A	0.36	0
PPP2R2B	KIFAP3	0.36	0
ATP5F1	CYCS	0.568	0
MDH2	MPI	0.7906	0
DYNC1LI1	KIFAP3	0.36	0
ACO2	OLA1	0.4	0
MDH2	OLA1	0.4	0
PAFAH1B1	MAP2K4	0.4224	0
ACLY	MDH2	0.9153	0
GOT2	INSIG1	0.369	0
ATP5F1	NDUFS1	0.551	0
DYNC1H1	TUBA4A	0.9806	0
DYNC1I1	KIF2A	0.36	0
IDH3G	MDH1	0.7504	0
GOT2	PIGA	0.4656	0
UQCRC2	MRPL15	0.6949	0
ACO2	NDUFA10	0.584	0
CCNA1	KIF2A	0.8034	0
PAFAH1B1	TUBA4A	0.84	0
GOT2	CYCS	0.43	0
ACO2	CYCS	0.701	0
GOT2	FARSA	0.9	0
ACO2	MDH1	0.6666	0
ACLY	INSIG1	0.37	0
HSD17B7	INSIG1	0.456	0
DYNC1I1	TUBA4A	0.8746	0
KIF2A	TUBA4A	0.744	0
GOT2	MRPL15	0.552	0
DYNC1H1	KIF2A	0.5155	0
ACO2	TUBA4A	0.6	0
KIF2A	PAFAH1B1	0.936	0
DYNC1H1	OPA1	0.36	0
GOT2	IDH3G	0.854	0
ACLY	MDH1	0.9201	0
HSD17B7	NDUFS1	0.36	0
GOT2	MDH1	0.9595	0
CYCS	MRPL15	0.488	0
IDH3G	MDH2	0.733	0
CCNA1	PAFAH1B1	0.36	0
MDH1	MDH2	0.9909	0
NDUFA10	UQCRC2	0.9814	0
KIFAP3	PAFAH1B1	0.8234	0
MDH2	NDUFS1	0.9856	0
CYCS	GSTA4	0.542	0
DDX41	LRPPRC	0.36	0
ATP5F1	MDH1	0.565	0
HSD17B7	HMGCS1	0.5322	0
CYCS	MDH1	0.7747	0
KIFAP3	TUBA4A	0.36	0
ATP5F1	MDH2	0.546	0
ATP5F1	CALB1	0.365	0
CYCS	IDH3G	0.363	0
LRPPRC	UQCRC2	0.5181	0
CYCS	MDH2	0.591	0
GOT2	MDH2	0.9982	0
GOT2	MPI	0.379	0
CCNA1	ZW10	0.36	0
CYCS	DDX41	0.744	0
CCNA1	LRPPRC	0.8	0
DYNC1LI1	TUBA4A	0.872	0
DYNC1I1	ZW10	0.9258	0
MRPL15	FARSA	0.4624	0
MDH2	FARSA	0.363	0
DYNC1I1	DYNC1LI1	0.8464	0
NDUFA10	NDUFS1	0.9693	0
DYNC1I1	PAFAH1B1	0.9579	0
CYCS	LRPPRC	0.782	0
ACO2	MDH2	0.9161	0
GOT2	OPA1	0.36	0
CYCS	NDUFA10	0.4797	0
IDH3G	UQCRC2	0.452	0
DYNC1LI1	KIF2A	0.36	0
MDH1	NDUFS1	0.479	0
ACLY	ACO2	0.9111	0
DDX41	FARSA	0.396	0
MDH1	TUBA4A	0.462	0
HMGCS1	INSIG1	0.619	0
KIF2A	KIFAP3	0.5994	0
UQCRC2	TUBA4A	0.76	0
DYNC1H1	PAFAH1B1	1	0
IDH3G	MPI	0.4	0
LRPPRC	NDUFS1	0.528	0
ACO2	IDH3G	0.991	0
KIFAP3	MAP2K4	0.36	0
OPA1	PIGA	0.36	0
LRPPRC	OPA1	0.371	0
HSD17B7	MAP2K4	0.444	0
DYNC1I1	KIFAP3	0.36	0
CCNA1	DDX41	0.439	0
ATP5F1	MRPL15	0.5904	0
DYNC1I1	DYNC1H1	0.9962	0
MDH1	UQCRC2	0.73	0
ATP5F1	UQCRC2	0.869	0
ACLY	CCNA1	0.8364	0
GOT2	CCNA1	0.8	0
ACO2	NDUFS1	0.8518	0
ACLY	HMGCS1	0.877	0
ACO2	HMGCS1	0.4	0
MDH1	NDUFA10	0.5085	0
NDUFS1	MRPL15	0.36	0
GOT2	GSTA4	0.54	0
OLA1	FARSA	0.649	0
KIF2A	ZW10	0.9443	0
KIF2A	OPA1	0.36	0
HSD17B7	NDUFA10	0.36	0
HMGCS1	OLA1	0.4	0
CYCS	MAP2K4	0.425	0
KIFAP3	ZW10	0.8208	0
MDH1	MPI	0.651	0
GOT2	ACLY	0.859	0
GOT2	ACO2	0.5543	0
CYCS	NDUFS1	0.414	0
PPP2R2B	CYCS	0.36	0
DYNC1H1	ZW10	0.43	0
GOT2	NDUFA10	0.36	0
Estradiol	CALB1	0	1
Estradiol	CCNA1	0	-1
Estradiol	CYCS	0	-1
Estradiol	DYNLT3	0	1
Estradiol	F8	0	1
Estradiol	GOT2	0	-1
Estradiol	HSD17B7	0	1
Estradiol	KIFAP3	0	1
Estradiol	OLA1	0	-1
Estradiol	ZHX3	0	-1
BCL6	PIAS2	0.9664	0
DDX41	RBM14	0.36	0
CDC42	OPA1	0.36	0
BCL6	CCND3	0.3697	0
PDGFRB	PTPRO	0.8442	0
CDC42	PTPRO	0.36	0
CDC42	MAP2K4	0.611	0
BCL6	PIN1	1	0
PIK3R3	PDGFRB	0.9997	0
CDC42	GSTA4	0.534	0
LRPPRC	SUB1	0.36	0
RBM14	SUB1	0.36	0
LRPPRC	RBM14	0.36	0
BCL6	RBM14	0.36	0
CCNA1	CCND3	0.933	0
MAP2K4	PDGFRB	0.37	0
CDC42	PIK3R3	0.805	0
CCNA1	PIAS2	0.367	0
PIN1	SUB1	0.36	0
CDC42	PAFAH1B1	0.966	0
DDX41	SUB1	0.64	0
CDC42	DYNC1H1	0.6501	0
Resveratrol	BCL6	0	-1
Resveratrol	CCNA1	0	1
Resveratrol	CDC42	0	-1
Resveratrol	GOT2	0	-1
Resveratrol	PDGFRB	0	-1
Resveratrol	SUB1	0	-1
CDC27	PSMD1	0.9596	0
DHRS11	PWP1	0.4	0
PSMD2	RBM14	0.76	0
HMGCS1	NARS	0.36	0
BAZ1A	BCL6	0.744	0
MDH2	NARS	0.4	0
NHP2L1	PWP1	0.6486	0
CDC27	PSMD12	0.9704	0
HSPA1L	NME5	0.4733	0
EEF1A1	MDH2	0.704	0
ATP5C1	TUBA4A	0.6	0
PWP1	SEC23A	0.4	0
BAZ1A	MAX	0.744	0
MDH2	IARS	0.4	0
PSMD1	UBE2V2	0.5194	0
MDH2	VDAC3	0.474	0
MCTS1	MAD2L1	0.36	0
EEF1A1	IARS	0.6716	0
NME1	UBE2N	0.354	0
CNOT6	NHP2L1	0.4	0
ACO2	PSMC1	0.4	0
NME5	NME1	0.9623	0
CCNH	POLR3K	0.999	0
NHP2L1	GARS	0.36	0
PLAA	PSMD12	0.616	0
COPS4	UBE2N	0.355	0
ATP5C1	FARSA	0.4	0
PAFAH1B1	UBE2V2	0.52	0
ATP5F1	ATP5B	0.9998	0
DYNC1H1	TUBB	0.8706	0
NHP2L1	PSMD2	0.36	0
CCND3	CDC27	0.36	0
NME1	POLR3K	0.9	0
MDH2	NME1	0.515	0
EEF1A1	HMGCS1	0.84	0
ACLY	NME1	0.671	0
ATP5C1	ATP6V0D1	0.936	0
NHP2L1	FARSA	0.532	0
EEF1A1	TUBB	0.4554	0
CCNH	EEF1A1	0.6	0
PSMD2	RNF11	0.65	0
PAFAH1B1	TUBB3	0.36	0
MAD2L1	TUBA4A	0.807	0
ATP5B	TUBA4A	0.6	0
NHP2L1	MRPL15	0.6256	0
EEF1A1	PSMD2	0.84	0
DHRS11	PSMD12	0.4	0
ACLY	ATP5B	0.365	0
TUBA4A	TBCE	1	0
ATP5A1	EEF1A1	0.445	0
MCTS1	RBM14	0.36	0
DCTN3	DYNC1H1	0.975	0
CDC27	PSMD2	0.9604	0
EEF1A1	PWP1	0.6	0
ATP5C1	CCNH	0.4	0
MRPL15	RPS4X	0.56	0
NHP2L1	UBE2V2	0.36	0
ATP5C1	UBE2V2	0.428	0
CDC27	PIN1	0.9998	0
ATP5A1	SAMM50	0.4662	0
MCTS1	UBE2V2	0.4637	0
PSMD12	UBE2V2	0.5475	0
CCNH	PSMC1	0.757	0
CCND3	RXRA	0.899	0
NME1	VRK1	0.7985	0
PSMC1	PSMD2	1	0
NME1	NHP2L1	0.444	0
ATP5C1	MRPL15	0.528	0
SAMM50	VDAC3	0.8428	0
SEC23A	UBE2V2	0.468	0
CDC27	RPS4X	0.6	0
PRKAR2B	TUBA4A	0.75	0
PLAA	TXNL1	0.36	0
MRPL15	NARS	0.5066	0
MDH1	PSMD12	0.36	0
GOT2	ATP6V0D1	0.76	0
FARSA	NARS	0.664	0
PWP1	UBE2N	0.387	0
MRPL15	VDAC3	0.385	0
NME5	POLR3K	0.9	0
CCNH	RXRA	0.906	0
NME1	STRAP	0.9994	0
ATP5F1	ATP5A1	0.9998	0
MDH2	NECAB3	0.36	0
PSMD12	SEC23A	0.6797	0
PSMD12	VDAC3	0.5344	0
PSMD2	IARS	0.6	0
PSMD2	GARS	0.7188	0
ATP5A1	PSMC1	0.8545	0
ATP5B	PIN1	0.986	0
COPS4	PSMC1	0.8782	0
PSMD12	TTC1	0.368	0
PSMD1	NARS	0.84	0
CNOT6	RXRA	0.569	0
DCTN3	TUBB	0.75	0
NARS	TUBB3	0.6	0
MCTS1	PSMD1	0.36	0
MCTS1	PSMD2	0.36	0
PSMC1	UBE2V2	0.4906	0
TUBGCP4	KIFAP3	0.36	0
PLAA	UBE2V2	0.388	0
TUBA4A	VDAC3	0.6	0
PRKAR2B	TUBB	0.75	0
ATP5F1	BAZ1A	0.36	0
EEF1A1	VDAC3	0.6	0
NARS	TUBA4A	0.84	0
CNOT6	NME1	0.36	0
EEF1A1	MRPL15	0.808	0
ACO2	CCNH	0.4	0
PSMD12	STRAP	0.382	0
MAD2L1	TBCE	0.8948	0
EEF1A1	RPS4X	0.8047	0
RPS4X	VDAC3	0.84	0
PSMD2	TUBB3	0.6	0
ATP5A1	ATP5B	0.9994	0
DDX25	NME5	0.36	0
IARS	NARS	0.9653	0
ATP5A1	VDAC3	0.456	0
DYNC1H1	TUBB3	0.6	0
MDH2	GARS	0.5458	0
MAD2L1	NME1	0.446	0
CCND3	CCNH	0.999	0
IDH3G	VDAC3	0.4	0
NME1	PIN1	0.7326	0
PIN1	TTC1	0.36	0
ATP5B	MDH2	0.8677	0
UBE2V2	VDAC3	0.356	0
GSPT2	PSMD2	0.6	0
TBCE	TXNL1	0.36	0
HMGCS1	GARS	0.36	0
TTC1	TXNL1	0.36	0
GARS	UBE2N	0.36	0
PWP1	POLR3K	0.36	0
CCNH	CNOT6	0.39	0
ATP5A1	ATP6V0D1	0.9879	0
BAZ1A	SAMM50	0.36	0
MAD2L1	STRAP	0.448	0
PSMD12	RNF11	0.65	0
PSMD1	SNCA	0.6	0
ATP5B	TUBB3	0.6	0
EEF1A1	NARS	0.8543	0
CCNH	MDH2	0.4	0
EEF1A1	GSPT2	0.6728	0
PRKAR2B	VDAC3	0.36	0
TUBB3	TUBB	0.36	0
ATP5F1	RNF11	0.495	0
BAZ1A	CCNH	0.76	0
PSMD2	PWP1	0.4954	0
HMGCS1	TUBB3	0.6	0
ATP5C1	DHRS11	0.4	0
DYNC1H1	GSPT2	0.4	0
ATP5A1	MRPL15	0.6255	0
ATP5A1	PSMD2	0.6	0
TUBA4A	TUBB	0.8528	0
PSMD1	TTC1	0.354	0
EEF1A1	TXNL1	0.8712	0
ATP5C1	MDH2	0.7408	0
MAD2L1	UBE2V2	0.9199	0
IARS	SNCA	0.9962	0
MAD2L1	IARS	0.475	0
GSPT2	MCTS1	0.4912	0
CDC27	MAD2L1	0.9645	0
RXRA	SMARCA4	0.9811	0
PSMD2	SEC23A	0.9424	0
PLAA	PSMD2	0.36	0
STRAP	VRK1	0.36	0
TUBGCP4	PRKAR2B	0.899	0
CCNH	PWP1	0.36	0
PSMC1	PSMD12	0.9969	0
PSMC1	SEC23A	0.36	0
SEC23A	VDAC3	0.4	0
DYNC1H1	PRKAR2B	0.9748	0
ATP5B	EEF1A1	0.443	0
DYNC1H1	NME1	0.36	0
CLGN	HSPA1L	0.4976	0
PAFAH1B1	PSMD12	0.8436	0
GARS	IARS	0.9949	0
EEF1A1	SEC23A	0.6	0
TBCE	TTC1	0.4598	0
PSMD12	PSMD2	1	0
FARSA	IARS	0.662	0
PLAA	PSMC1	0.5085	0
COPS4	STRAP	0.363	0
ACO2	PSMD2	0.4	0
PSMD12	IARS	0.544	0
CDC27	PSMC1	0.9624	0
MDH2	SEC23A	0.4	0
CCNH	PSMD2	0.4	0
KIFAP3	TUBB	0.36	0
HMGCS1	PSMD2	0.6	0
CDC27	TUBGCP4	0.36	0
ATP5A1	MDH2	0.8432	0
PSMD1	PSMD2	1	0
PSMC1	PSMD1	1	0
TBCE	UBE2V2	0.6986	0
RNF11	UBE2N	1	0
MCTS1	NHP2L1	0.36	0
EEF1A1	NHP2L1	0.366	0
GARS	NARS	0.9428	0
MCTS1	RPS4X	0.84	0
PSMC1	SNCA	0.6	0
DDX25	HSPA1L	0.36	0
PSMD12	PSMD1	1	0
NME1	MRPL15	0.52	0
CCNA1	DDX25	0.68	0
CCND3	SMARCA4	0.3972	0
ACO2	ATP5C1	0.4954	0
UBE2V2	UBE2N	0.9986	0
DYNC1H1	PSMC1	0.36	0
HMGCS1	RXRA	0.908	0
NHP2L1	RPS4X	0.5947	0
PRKAR2B	VRK1	0.744	0
PSMD12	TBCE	0.8436	0
RNF11	UBE2V2	0.65	0
PSMD2	ATP6V0D1	0.4	0
DCTN3	TUBB3	0.36	0
CDC27	PAFAH1B1	0.9548	0
MRPL15	VRK1	0.372	0
PSMD2	NARS	0.6	0
NME1	NARS	0.36	0
HMGCS1	NHP2L1	0.4	0
DCTN3	PAFAH1B1	0.9755	0
DCTN3	TUBA4A	0.75	0
PSMD2	TXNL1	0.6486	0
ACO2	SEC23A	0.4	0
PSMD2	RPS4X	0.6	0
GOT2	ATP5A1	0.506	0
DCTN3	KIFAP3	0.36	0
ACO2	NHP2L1	0.4	0
ATP5F1	ATP5C1	0.9938	0
CCNH	STRAP	0.4989	0
CLGN	NME5	0.36	0
ATP5B	VDAC3	0.403	0
MAX	NME1	0.6	0
PSMD2	SNCA	0.6	0
PIN1	PSMD2	0.936	0
PSMD1	RNF11	0.65	0
DHRS11	IDH3G	0.4	0
PAFAH1B1	TUBB	0.75	0
NME1	UBE2V2	0.352	0
CCND3	NME1	0.9106	0
ATP5B	MDH1	0.521	0
ATP5B	PSMD2	0.7524	0
STRAP	UBE2V2	0.368	0
ATP5C1	CCND3	1	0
PRKAR2B	PAFAH1B1	0.9748	0
STRAP	IARS	0.401	0
COPS4	PSMD12	0.578	0
PSMD12	TXNL1	0.5555	0
BCL6	SMARCA4	0.8303	0
ATP5C1	PSMD2	0.4	0
CNOT6	MCTS1	0.36	0
ATP5C1	MDH1	0.44	0
ATP5B	ATP5C1	0.999	0
KIFAP3	TUBB3	0.36	0
TUBA4A	TUBB3	0.9979	0
ATP5C1	EEF1A1	0.6624	0
CCNH	MCTS1	0.564	0
TUBB3	VDAC3	0.6	0
PSMC1	VDAC3	0.559	0
NARS	ATP6V0D1	0.6	0
BCL6	STRAP	0.36	0
ATP5C1	HMGCS1	0.4	0
DYNC1H1	MAD2L1	0.6198	0
CCNH	NME1	0.36	0
DYNC1H1	SNCA	0.97	0
DHRS11	PSMD2	0.4	0
CDC27	EEF1A1	0.6	0
CCNA1	NME5	0.744	0
MRPL15	UBE2V2	0.51	0
PLAA	UBE2N	0.428	0
IDH3G	PSMD2	0.4	0
DYNC1H1	TUBGCP4	0.899	0
ATP5A1	ATP5C1	0.999	0
MAD2L1	MRPL15	0.429	0
TUBGCP4	PAFAH1B1	0.899	0
DHRS11	MDH2	0.4924	0
NHP2L1	TUBA4A	0.4	0
ACLY	ATP5A1	0.351	0
MRPL15	GARS	0.4912	0
MAD2L1	VRK1	0.759	0
PIN1	SNCA	0.96	0
ATP5B	PSMD1	0.7056	0
ATP5C1	TTC1	0.357	0
DCTN3	PRKAR2B	0.9748	0
PSMD2	TBCE	0.9758	0
MDH2	SAMM50	0.368	0
CCNH	RPS4X	0.6	0
ACO2	DHRS11	0.4	0
TUBGCP4	TBCE	0.36	0
ATP5B	ATP6V0D1	0.9884	0
FARSA	GARS	0.5181	0
CCNA1	HSPA1L	0.36	0
CNOT6	RBM14	0.36	0
ATP5B	PSMC1	0.9147	0
NARS	UBE2N	0.5168	0
SNCA	TUBB	0.65	0
TUBGCP4	TUBB3	0.36	0
CDC27	KIFAP3	0.72	0
ATP5B	NME1	0.6518	0
DHRS11	SEC23A	0.4	0
EEF1A1	SNCA	0.9972	0
CCNA1	CCNH	0.8164	0
ATP5C1	NHP2L1	0.4	0
ATP5F1	ATP6V0D1	0.7318	0
PSMC1	SMARCA4	0.36	0
MAX	PIN1	0.9616	0
MDH2	PWP1	0.4	0
ATP5F1	VDAC3	0.5341	0
PSMD12	SNCA	0.6	0
COPS4	VDAC3	0.451	0
DYNC1H1	MAX	0.972	0
ATP5F1	COPS4	0.567	0
NARS	TXNL1	0.515	0
NME1	GARS	0.406	0
ATP5A1	MDH1	0.713	0
ATP5C1	IDH3G	0.5128	0
CCNA1	MAD2L1	0.657	0
PWP1	TUBA4A	0.6	0
MDH2	PSMD2	0.5698	0
MDH2	PSMD12	0.8344	0
GOT2	SAMM50	0.499	0
CCNH	RBM14	0.36	0
CCNH	MAD2L1	0.4571	0
NHP2L1	RBM14	0.4637	0
DHRS11	VDAC3	0.4924	0
ATP5C1	VDAC3	0.649	0
GSPT2	PRKAR2B	0.36	0
PSMC1	TXNL1	0.4106	0
ATP5B	RPS4X	0.6	0
COPS4	TTC1	0.593	0
NME1	FARSA	0.561	0
RBM14	SMARCA4	0.413	0
CCNA1	CLGN	0.6301	0
PSMD2	VDAC3	0.9424	0
DCTN3	TUBGCP4	0.899	0
Alitretinoin	BAZ1A	0	1
Alitretinoin	CCND3	0	-1
Alitretinoin	CCNH	0	-1
Alitretinoin	CLGN	0	1
Alitretinoin	COPS4	0	1
Alitretinoin	DDX25	0	-1
Alitretinoin	GOT2	0	1
Alitretinoin	KIFAP3	0	-1
Alitretinoin	LIN7B	0	1
Alitretinoin	NECAB3	0	1
Alitretinoin	NME1	0	1
Alitretinoin	PRKAR2B	0	1
Alitretinoin	PSMD12	0	1
Alitretinoin	PSMD2	0	1
Alitretinoin	RXRA	0	1
Alitretinoin	RXRA	0	-1
Tretinoin	BAZ1A	0	1
Tretinoin	CCND3	0	-1
Tretinoin	CCNH	0	-1
Tretinoin	CLGN	0	1
Tretinoin	COPS4	0	1
Tretinoin	DDX25	0	-1
Tretinoin	GOT2	0	1
Tretinoin	KIFAP3	0	-1
Tretinoin	LIN7B	0	1
Tretinoin	NECAB3	0	1
Tretinoin	NME1	0	1
Tretinoin	PRKAR2B	0	1
Tretinoin	PSMD12	0	1
Tretinoin	PSMD2	0	1
Tretinoin	RXRA	0	1
Isotretinoin	BAZ1A	0	1
Isotretinoin	GOT2	0	1
Isotretinoin	NECAB3	0	1
Isotretinoin	PSMD2	0	1
Isotretinoin	RXRA	0	1
CYCS	SNCA	0.9567	0
CHL1	HPRT1	0.36	0
PPP2R2B	SNCA	0.557	0
CHL1	FGF13	0.36	0
PPP2R2B	CHL1	0.36	0
PPP2R2B	FGF13	0.36	0
CYCS	PSMC1	0.7852	0
Genistein	CYCS	0	-1
Genistein	F8	0	-1
Genistein	FGF13	0	-1
Genistein	HPRT1	0	1
Genistein	PSMD12	0	-1
IDI1	INSIG1	0.728	0
CDC42	NME1	0.6612	0
IDI1	PIN1	0.84	0
Sirolimus	CCND3	0	-1
Sirolimus	CDC42	0	-1
Sirolimus	CLGN	0	1
Sirolimus	INSIG1	0	1
Sirolimus	NECAB3	0	-1
Sirolimus	PIN1	0	-1
Sirolimus	PLD3	0	-1
PGAM1	PSMC1	0.5034	0
ATP5A1	SLC25A3	0.781	0
ATPIF1	ATP5B	0.794	0
ATP5F1	ATPIF1	0.5658	0
ATP5B	SLC25A3	0.952	0
MDH2	SLC25A3	0.543	0
ATP5A1	DDX41	0.744	0
CYCS	SLC25A3	0.6824	0
MDH2	PGAM1	0.6909	0
ATPIF1	SLC25A3	0.36	0
SMARCA4	YY1	0.4678	0
CYCS	YY1	0.6305	0
SLC25A3	PGAM1	0.411	0
ACO2	PGAM1	0.424	0
ATP5A1	PGAM1	0.393	0
ATP5A1	NDUFA10	0.6109	0
ATPIF1	ATP5A1	0.793	0
SLC25A3	NDUFA10	0.4682	0
CYCS	PGAM1	0.5347	0
NME1	PGAM1	0.392	0
IDH3G	SLC25A3	0.6288	0
MDH1	SLC25A3	0.644	0
DDX41	SMARCA4	0.744	0
ATP5F1	SLC25A3	0.791	0
MDH1	PGAM1	0.6838	0
ATP5B	NDUFA10	0.5616	0
ATP5B	PGAM1	0.542	0
ACO2	SLC25A3	0.7318	0
Dienestrol	ATPIF1	0	1
Dienestrol	CALB1	0	1
Dienestrol	CYCS	0	-1
Dienestrol	GOT2	0	-1
Dienestrol	NME1	0	-1
Dienestrol	PSMD12	0	1
Dienestrol	SMARCA4	0	1
Dienestrol	ZC4H2	0	-1
MLLT3	SMARCD3	0.8495	0
SMARCA4	SMARCD3	0.9989	0
ATP5A1	LRPPRC	0.36	0
LRPPRC	SLC25A3	0.5424	0
Diethylstilbestrol	ATPIF1	0	1
Diethylstilbestrol	CALB1	0	1
Diethylstilbestrol	CCNA1	0	-1
Diethylstilbestrol	CYCS	0	-1
Diethylstilbestrol	GOT2	0	-1
Diethylstilbestrol	MLLT3	0	1
Diethylstilbestrol	NME1	0	-1
Diethylstilbestrol	PSMD12	0	1
Diethylstilbestrol	SMARCA4	0	1
Diethylstilbestrol	ZC4H2	0	-1
Methyltestosterone	CCNA1	0	-1
Methyltestosterone	NME1	0	-1
Methyltestosterone	ZC4H2	0	-1
Cimetidine	GOT2	0	1
