# Supplementary material for: Repositioning drugs by targeting network modules: a Parkinson’s disease case study
Source: BMC Bioinformatics. 2017 Dec 28;18(Suppl 14):532. doi: 10.1186/s12859-017-1889-0 (PMC5751600; doi:10.1186/s12859-017-1889-0)
Supplement: Supplementary file 3 — The Protein-Protein Interactions and drug-target regulations in T module’s network. (XLSX 98 kb) [file 12859_2017_1889_MOESM3_ESM.xlsx]

## Sheet: Sheet1
Symbol1	Symbol2	PPI confidance	Drug-gene action
BRCA2	PBRM1	0.36	0
BRCA2	SHCBP1	0.35	0
GAB1	LPAR3	0.6	0
B4GALT1	CREBBP	0.417	0
CDK2	DBF4	0.979	0
CYP3A4	CRP	0.4	0
DGKE	STK4	0.744	0
MUC1	S100A7	0.368	0
ATP13A2	HUNK	0.547	0
EHHADH	RPGR	0.457	0
PRKAA2	NFAT5	0.3588	0
ALB	LOX	0.609	0
MMP1	TCN1	0.401	0
EEA1	IGF1R	0.9999	0
GNRH1	GNRH2	0.906	0
CDC16	NHP2	0.4	0
CEL	CYP39A1	0.8	0
GTSE1	TUBG1	0.9558	0
CDC6	EZH2	0.545	0
GNGT1	F2RL3	0.8904	0
HGF	RPGR	0.354	0
APOF	MBL2	0.4886	0
RAD54B	TOP1	0.379	0
FLG	HRAS	0.4235	0
E2F8	KIF23	0.657	0
PSMC3IP	KIF11	0.446	0
AP1B1	ATR	0.9871	0
KIF23	SRP72	0.508	0
ALB	MMP1	0.435	0
BCL2L11	CDK2	0.374	0
MDM2	RPL7	0.65	0
CD28	ITGA4	0.796	0
CAPNS1	ITGA4	0.65	0
GNRH1	P2RY1	0.901	0
MAK16	RPL7	0.38	0
FLG	ST14	0.625	0
CRP	GP6	0.9815	0
APAF1	CASP6	0.9334	0
IGF1R	TNFRSF11B	0.829	0
FBXO5	KPNA2	0.481	0
PTH	KITLG	0.7052	0
MUSK	TRIM27	0.744	0
GAN	HUNK	0.365	0
CSN1S1	HIST1H2BI	0.5815	0
CDC16	NEDD4	0.36	0
RPGR	DNTT	0.465	0
GNGT1	HRAS	0.9	0
CENPI	KIF23	0.522	0
CD28	IL7	0.8438	0
GNRH1	LPAR3	0.899	0
EPOR	IL7	0.7947	0
FPR2	F2RL2	0.9	0
EPOR	ROS1	0.374	0
EPOR	GAB1	0.9945	0
GFPT1	GNRH2	0.373	0
GART	TCL1B	0.439	0
HGF	LEP	0.429	0
CDK1	CDK2	0.9796	0
B4GALT1	MEN1	0.477	0
DMC1	WDHD1	0.453	0
ITGA4	CD40	0.7846	0
ATAD2	CDC25C	0.446	0
INHBE	KITLG	0.499	0
DGKE	HUNK	0.38	0
CCR6	MBL2	0.494	0
DBF4	PSMC3IP	0.414	0
FOXO4	MDM2	0.9989	0
FPR2	LPAR3	0.899	0
CDH11	SDC2	0.6	0
ATAD2	LONP1	0.36	0
CREBBP	MYB	0.9732	0
FANCI	FBXO5	0.711	0
DBF4	SRP72	0.36	0
KPNA2	TUBG1	0.384	0
BRCA2	FANCI	0.965	0
LEP	MED13L	0.899	0
CREBBP	CCNC	0.9741	0
CASP2	STK4	0.8	0
GCM2	DBT	0.593	0
MAGEA11	RBL1	0.95	0
CCR6	DBT	0.531	0
PIK3CG	KITLG	0.373	0
EHHADH	HUNK	0.678	0
DBT	PLD1	0.93	0
BUB1	GART	0.8932	0
ATAD2	NDC80	0.781	0
CCNA2	NDC80	0.965	0
CRP	HRAS	0.366	0
DPPA4	IGFBP1	0.631	0
CDK19	LEP	0.899	0
CDC6	TUBG1	0.365	0
MAP3K1	MMP1	0.6	0
HNRNPH1	ITGA4	0.65	0
CCNC	ESR2	0.995	0
KPNA2	ITGA4	0.65	0
ASPM	EZH2	0.657	0
EZH2	FLG	0.65	0
HLTF	PDX1	0.744	0
ASPM	CEP152	0.773	0
IGFBP1	INS	0.6	0
CDK1	WDHD1	0.826	0
EPHA2	RBL1	0.8408	0
GNGT1	MAP3K1	0.7	0
GCM2	TMOD3	0.579	0
CPT1A	PKNOX1	0.539	0
CSN1S1	MUSK	0.374	0
CCNA2	GART	0.414	0
CAPZA2	CFTR	0.372	0
PTH	SLC12A1	0.368	0
CENPI	ZWINT	0.916	0
EZH2	SHCBP1	0.568	0
CSN1S1	PNLIP	0.423	0
DLGAP5	KIF11	0.997	0
GTSE1	KIF11	0.777	0
CENPF	KIF11	0.9796	0
HNRNPH1	NHP2	0.36	0
ASPM	CDK2	0.8797	0
CFTR	EDA	0.36	0
E2F8	KIAA0101	0.655	0
GNRH1	LPAR4	0.899	0
ALB	GAN	0.374	0
MUSK	KITLG	0.373	0
SMARCA1	TEF	0.385	0
PRKG2	NEDD4	0.99	0
CDC6	PSMC3IP	0.704	0
CREBBP	SULT2A1	0.899	0
CREBBP	POU1F1	1	0
ALB	CDK2	0.563	0
HTR2B	P2RY1	0.9366	0
PRKAA2	TRPC4	0.406	0
CCNA2	ARHGAP11A	0.925	0
BUB1	DPPA4	0.406	0
CDK2	KITLG	0.54	0
ALB	TPH1	0.374	0
CDS2	DGKE	0.9462	0
ALB	PTH	0.786	0
BIRC3	HRAS	0.4184	0
EZH2	KDM6A	0.534	0
MUSK	TUBG1	0.744	0
GNRH2	P2RY10	0.899	0
DLGAP5	EZH2	0.502	0
APEH	ST14	0.36	0
RAD51	STK4	0.6	0
HELLS	WDHD1	0.874	0
MMP13	TNFRSF11B	0.427	0
CYP7A1	SULT2B1	0.924	0
ATP13A2	MAPT	0.427	0
CENPF	DLGAP5	0.95	0
ATP13A2	COL1A1	0.986	0
B4GALT1	CCR6	0.6684	0
DES	NIN	0.374	0
EREG	MYB	0.744	0
ALB	ALK	0.4262	0
CENPF	DBF4	0.8968	0
PLK4	RAD51	0.9994	0
SHCBP1	TOP2A	0.872	0
RPGR	SLBP	0.517	0
CDS2	DBT	0.497	0
PI3	MAP3K1	0.366	0
CSN1S1	HRAS	0.372	0
PTH	HRAS	0.374	0
ATAD2	USP14	0.7164	0
CEP152	PLK4	0.9995	0
BIRC3	TGFB2	0.364	0
APOF	NIN	0.465	0
BCL2L11	BIRC3	0.374	0
LPAR4	P2RY10	0.9411	0
NDC80	RAD54B	0.449	0
ESR2	INHBE	0.851	0
CCNA2	HAUS6	0.456	0
INS	PDX1	0.6	0
CENPI	WDHD1	0.445	0
ATP5D	DBT	0.606	0
EREG	HRAS	0.379	0
B4GALT4	POU1F1	0.522	0
HNRNPH1	ZWINT	0.9998	0
IGFBP1	IGF2BP3	0.562	0
VBP1	VHL	0.997	0
CDC6	CDK2	1	0
CDC16	CDC6	0.374	0
IL1A	ITGA4	0.7717	0
HELLS	KPNA2	0.555	0
SULT2A1	STK3	0.8408	0
KPNA2	ARHGAP11A	0.353	0
RAD51AP1	ARHGAP11A	0.713	0
E2F8	ARHGAP11A	0.521	0
PRKAA2	MUSK	0.744	0
CENPF	GART	0.4	0
ITCH	NEDD4	0.768	0
CFTR	VCP	1	0
ALB	TOP1	0.565	0
PGK2	TNP2	0.571	0
B4GALT1	CPT1A	0.615	0
ADH1C	CPT1A	0.947	0
EZH2	PLK4	0.551	0
PRKAA2	KDM6A	0.352	0
MAGEA11	PTPN22	0.75	0
ATAD2	E2F8	0.55	0
DLGAP5	KPNA2	0.852	0
CPT1A	LIPF	0.934	0
HGF	PIK3CG	0.7876	0
B4GALT1	DGKE	0.537	0
CENPI	HIST1H2BI	0.4181	0
ADIPOQ	MBL2	0.36	0
ACHE	EEA1	0.36	0
CDK1	KIF11	1	0
CSN1S1	GNRH2	0.36	0
LEP	LRP2	0.838	0
CDK2	RAD51AP1	0.411	0
ALB	IL1A	0.504	0
EPOR	NIN	0.609	0
IL17A	IL1A	0.7739	0
KIF23	TUBG1	0.4899	0
GP5	P2RY1	0.36	0
CREBBP	MAP3K1	0.6858	0
PLD1	PTH	0.6	0
CYP3A4	IGF1R	0.837	0
DBF4	KIF23	0.718	0
EDA	ROS1	0.379	0
ACHE	CYP3A4	0.462	0
AP1B1	CREBBP	0.9999	0
DBF4	RAD52	0.707	0
CYP7A1	UGT2B4	0.514	0
BCL2L11	CASP6	0.379	0
ATAD2	KPNA2	0.485	0
NDC80	TOP2A	0.9408	0
GNRH2	GART	0.506	0
KPNA2	NDC80	0.879	0
KPNA1	HRAS	0.547	0
GNRH1	IGFBP1	0.514	0
PSMC3IP	ZWINT	0.468	0
EZH2	HELLS	0.682	0
APEH	RAD52	0.373	0
B4GALT1	MTAP	0.462	0
CYP7A1	SLCO1B3	0.366	0
CDK1	ARHGAP11A	0.892	0
CDK2	TOP2A	0.9142	0
CCNC	CDK19	0.9825	0
FBXO5	GART	0.364	0
CDS2	PLD1	0.9004	0
CPT1A	RPGR	0.365	0
ALB	APOF	0.434	0
FBXO5	HLTF	0.744	0
CDK1	DBF4	0.854	0
ATAD2	DBF4	0.8656	0
ATR	DBF4	0.8272	0
BUB1	STK4	0.744	0
ATAD2	WDHD1	0.918	0
PLK4	TOP2A	0.864	0
ITGA4	PRKDC	0.65	0
CCR6	DSG2	0.35	0
PSMC3IP	KIF23	0.433	0
CDC6	CDK1	0.9996	0
PBRM1	SMARCA1	0.506	0
MAP3K1	HRAS	0.8881	0
CENPI	VBP1	0.441	0
COL10A1	TGFB3	0.372	0
DBF4	RAD51	0.655	0
HELLS	RAD51	0.887	0
CREBBP	THRA	0.9969	0
EZH2	SLBP	0.579	0
CDC16	SLBP	0.552	0
CENPI	ARHGAP11A	0.608	0
FLG	KITLG	0.465	0
PDX1	PRKDC	0.5	0
DSG2	DBT	0.496	0
ACHE	APAF1	0.5464	0
MLN	TMOD3	0.566	0
CDK1	CENPI	0.562	0
CASP2	MDM2	0.9847	0
ALB	IL7	0.463	0
DGKE	PNLIP	0.8999	0
COL1A1	SDC2	0.922	0
CFTR	SCT	0.515	0
ATP5D	EPOR	0.363	0
ATAD2	FANCI	0.693	0
EHHADH	ACAA2	0.9161	0
F2R	UTS2	0.919	0
CDC25C	PRKDC	0.455	0
HGF	CD40	0.502	0
GP6	GP5	0.901	0
IL17A	CD40	0.7499	0
NMT1	GART	0.36	0
CASP2	PIK3CG	0.7893	0
NEDD4	RAD51AP1	0.5	0
FBXO5	HELLS	0.849	0
B4GALT1	CDS2	0.38	0
APEH	LONP1	0.404	0
APAF1	BIRC3	0.882	0
CPT1A	EHHADH	0.4102	0
B4GALT4	MEN1	0.417	0
CRAT	ACAA2	0.7487	0
MLN	P2RY1	0.899	0
GTSE1	ARHGAP11A	0.621	0
EZH2	WDHD1	0.399	0
CDK1	MAPT	0.9308	0
DSG2	HUNK	0.457	0
MTAP	PRODH	0.552	0
BUB1	IGF2BP3	0.589	0
CENPI	KIF11	0.792	0
COL1A1	MMP1	0.3763	0
CYP3A5	LEP	0.374	0
CDC16	TUBG1	0.9366	0
MAP1LC3C	NEDD4	0.8924	0
FPR2	HCRTR1	0.899	0
KDM6A	ZFX	0.703	0
CCNC	MEN1	0.36	0
DBF4	FANCI	0.502	0
ALB	HGF	0.917	0
GNRH2	F2RL3	0.899	0
F2RL2	F2RL3	0.9985	0
PIK3CG	STK4	0.744	0
APEH	DBT	0.367	0
CCR6	FOXO4	0.353	0
PRKAA2	BUB1	0.6492	0
CDK2	CDC25C	0.9966	0
CYP39A1	PRODH	0.532	0
NDC80	RAD51AP1	0.9	0
BRCA2	RAD51AP1	0.6339	0
KIAA0101	RAD51AP1	0.866	0
EZH2	KIF23	0.62	0
GNRH1	IGF1R	0.45	0
ACHE	ALB	0.565	0
IGFBP1	LEP	0.651	0
HTR2B	RPGR	0.591	0
EPOR	PRLR	0.5196	0
HLTF	TOP1	0.552	0
ATP2C1	PTH	0.6684	0
ATP5D	CPT1A	0.407	0
HTR2B	MLN	0.853	0
CDC6	SHCBP1	0.886	0
MDM2	VHL	0.374	0
IL12A	IL1A	0.8123	0
CASP6	FBXO5	0.36	0
PRKDC	RAD52	0.547	0
VBP1	RAD52	0.493	0
ASPM	DBF4	0.739	0
CASP2	EDA	0.652	0
EDA	ST14	0.36	0
CD28	CD40	0.8527	0
CENPF	CENPI	0.954	0
ALK	PIK3CG	0.6972	0
HNRNPH1	MDM2	0.65	0
CPT1A	PNLIP	0.9	0
INHBE	SMAD5	0.7396	0
B4GALT4	CDK2	0.697	0
RBL1	TOP1	0.9434	0
EZH2	ZWINT	0.6	0
CDK2	RAD52	0.4657	0
BUB1	HAUS6	0.568	0
RAD51AP1	RAD54B	0.7517	0
ALB	KIAA0101	0.54	0
DBT	OSBP	0.358	0
CCR6	STK4	0.36	0
CDC16	PRKDC	0.36	0
COL10A1	KPNA1	0.706	0
IL12A	IL17A	0.469	0
MYB	ROS1	0.425	0
FANCI	KIF23	0.793	0
HELLS	KIF11	0.9469	0
CAPZA2	USP14	0.9936	0
FBXO5	USP14	0.4573	0
B4GALT1	CDK2	0.625	0
CYP3A5	CYP7A1	0.927	0
IGF2BP3	PRLR	0.364	0
CDS2	CPT1A	0.484	0
DMC1	SHCBP1	0.366	0
GNRH2	HCRTR1	0.899	0
SMAD5	TGFB3	0.9708	0
ACTR6	DRD3	0.9946	0
CREBBP	ESR2	0.9688	0
FBXO5	RAD54B	0.416	0
HTR2B	F2R	0.907	0
CRISP3	MMP13	0.403	0
NFAT5	TNFRSF11B	0.377	0
KIAA0101	ARHGAP11A	0.759	0
ESR2	PRKDC	0.8	0
CDK2	DLGAP5	0.7024	0
IL7	PIK3CG	0.694	0
BRCA2	DMC1	0.9992	0
HELLS	KIF23	0.819	0
CPT1A	F2RL2	0.472	0
CSN1S1	IGFBP1	0.852	0
ATR	CCNA2	0.6	0
HELLS	NDC80	0.85	0
ALB	MBL2	0.641	0
INS	HRAS	0.5466	0
COL10A1	PTH	0.596	0
MAP3K1	CD40	0.9245	0
CCNC	PLK4	0.9996	0
ALB	CSN1S1	0.965	0
KIF11	RAD52	0.52	0
CENPF	E2F8	0.635	0
KPNA2	TOP2A	0.828	0
CDK1	SLBP	0.595	0
GART	TOP2A	0.389	0
SH3GLB2	STK4	0.6	0
HTR2B	GNRH2	0.899	0
E2F8	KIF11	0.759	0
CRP	IGFBP1	0.42	0
KIF11	TUBG1	0.539	0
CDK2	RPGR	0.6	0
SMARCA1	VCP	0.36	0
BRCA2	HRAS	0.469	0
COL1A1	LUM	0.738	0
BUB1	CDC25C	0.9366	0
IL1A	MAP3K1	0.9	0
ESR2	TPH1	0.7715	0
B4GALT1	DSG2	0.499	0
ALB	CFTR	0.54	0
DBF4	DLGAP5	0.8355	0
CAPZA2	CREBBP	0.36	0
BRCA2	RAD52	0.7292	0
GART	RPL7	0.76	0
CDK2	FLG	0.356	0
SHCBP1	WDHD1	0.706	0
PLK4	ARHGAP11A	0.793	0
DBF4	ARHGAP11A	0.683	0
NCAPD2	KIF23	0.839	0
IGFBP1	IGF1R	0.7829	0
FANCI	HELLS	0.733	0
DBF4	KIF11	0.912	0
DBT	RPGR	0.526	0
VBP1	TOP1	0.52	0
HIST1H2BI	VCP	0.4048	0
LEP	MMP13	0.885	0
DGKE	OSBP	0.518	0
DGKE	LIPF	0.8999	0
CFTR	PRODH	0.387	0
F2RL3	PIK3CG	0.36	0
KIF11	PLK4	0.943	0
CAPZA2	VBP1	0.7534	0
FPR2	LPAR4	0.899	0
VBP1	SLBP	0.5347	0
CDK2	KIF11	0.706	0
HCRTR1	P2RY10	0.899	0
B4GALT4	CPT1A	0.663	0
B4GALT4	DES	0.429	0
F2RL2	TMOD3	0.357	0
ASPM	CENPI	0.446	0
CFTR	PRKDC	0.93	0
PRKAA2	GNRH1	0.419	0
NCAPD2	PLK4	0.672	0
E2F8	FBXO5	0.667	0
DBF4	KIAA0101	0.682	0
KIAA0101	RAD51	0.847	0
PSMC3IP	RAD51	0.98	0
B4GALT4	SLBP	0.444	0
IGF2BP3	TOP2A	0.38	0
CASP2	KPNA2	0.9811	0
TOP2A	WDHD1	0.8573	0
CCNA2	MDM2	0.8686	0
APEH	CCR6	0.406	0
CSN1S1	CDK1	0.512	0
DRD3	DNTT	0.484	0
CYP3A5	PTH	0.412	0
CASP6	CAPNS1	0.563	0
EHHADH	KPNA1	0.373	0
ADH1C	KPNA1	0.489	0
DGKE	PLD1	0.8999	0
CDK1	PLK4	0.996	0
CCNA2	MYB	0.528	0
CDK1	RAD52	0.472	0
CENPF	FANCI	0.788	0
COL1A1	GBX2	0.38	0
ALK	INHBE	0.7721	0
RAD51	WDHD1	0.9593	0
COL1A1	TNFRSF11B	0.411	0
ARHGAP11A	WDHD1	0.757	0
CDK2	F2RL2	0.393	0
B4GALT4	F2RL2	0.403	0
F2R	F2RL2	0.9772	0
ALB	MDM2	0.429	0
CASP6	USP14	0.36	0
RAD52	TOP1	0.778	0
RAD51AP1	ZWINT	0.817	0
ADH1C	DBT	0.528	0
BCL2L11	PIK3CG	0.425	0
ACHE	CYP3A5	0.43	0
GP6	F2R	0.517	0
GTSE1	RAD51	0.715	0
PSMC3IP	TOP2A	0.485	0
HAUS6	HELLS	0.609	0
B4GALT1	POU1F1	0.355	0
CDK1	NDC80	0.956	0
VCP	TOP1	0.65	0
BCL2L11	HRAS	0.865	0
MDM2	DNTT	0.3884	0
KIF11	RBL1	0.374	0
PI3	MUSK	0.443	0
LEP	TEF	0.36	0
HGF	KITLG	0.5035	0
DSG2	TGFB3	0.655	0
GNRH1	TSHR	0.518	0
BRCA2	E2F8	0.4662	0
PRKAA2	RAD51	0.457	0
CDK1	RAD51	0.881	0
DBF4	SLBP	0.407	0
ATP13A2	B4GALT4	0.467	0
DLGAP5	IGF2BP3	0.518	0
ADIPOQ	LEP	0.9238	0
GNRH1	PTH	0.462	0
KITLG	CD40	0.466	0
ATP13A2	MLN	0.351	0
CENPI	PLK4	0.674	0
ALB	GNRH1	0.563	0
LONP1	NIN	0.497	0
ATAD2	CDC6	0.8278	0
ATAD2	RAD54B	0.697	0
E2F8	RAD51	0.599	0
F2RL3	UTS2	0.899	0
KIAA0101	TOP2A	0.903	0
CSN1S1	STK4	0.9867	0
CRISP3	SLBP	0.475	0
CELA3B	PNLIP	0.566	0
CCR6	CDS2	0.453	0
NCAPD2	RAD51AP1	0.681	0
HAUS6	TUBG1	0.908	0
CFTR	SLC12A1	0.54	0
CRP	MBL2	0.747	0
ATP5D	RPGR	0.624	0
MEN1	PTH	0.655	0
ARHGAP11A	ZWINT	0.485	0
ADH1C	B4GALT1	0.498	0
LUM	POSTN	0.821	0
FBXO5	ZWINT	0.625	0
DBF4	IGF2BP3	0.353	0
APAF1	MDM2	0.4841	0
LPAR3	HRAS	0.6	0
BRCA2	NEDD4	0.97	0
AP1B1	HRAS	0.36	0
CYP3A5	LOX	0.429	0
CDC6	LONP1	0.36	0
ATP13A2	EHHADH	0.633	0
CDK19	MED13L	0.9948	0
CPT1A	GBX2	0.381	0
EDA	EPOR	0.613	0
HIST1H2BI	KIAA0101	0.5888	0
GNRH1	F2RL3	0.899	0
RAD51	TOP2A	0.8272	0
RAD51	ARHGAP11A	0.767	0
CDK1	CDC25C	1	0
SPN	CD40	0.6614	0
CREBBP	FOXO4	0.9733	0
APAF1	HUNK	0.441	0
CPNE6	DSG2	0.597	0
HGF	PLD1	0.6	0
B4GALT4	RPGR	0.37	0
NDC80	ZWINT	1	0
PRKAA2	EHHADH	0.52	0
ALB	TGFB3	0.917	0
AP1B1	SRP72	0.36	0
CEL	CYP7A1	0.9	0
MAP3K1	RPL7	0.8	0
COL1A1	GP6	0.948	0
DSG2	SLBP	0.429	0
GNRH1	UTS2	0.908	0
ATAD2	SLBP	0.39	0
HELLS	RBL1	0.383	0
CYP39A1	DSG2	0.486	0
CCR6	CPNE6	0.493	0
CCNA2	SHCBP1	0.94	0
GNRH2	F2RL2	0.899	0
CYP3A4	TOP1	0.38	0
ALB	SULT2A1	0.57	0
SLCO1B3	SULT2A1	0.411	0
HUNK	POU1F1	0.41	0
EZH2	FBXO5	0.583	0
APAF1	FBXO5	0.447	0
CYP39A1	CYP7A1	0.9049	0
ATR	RAD52	0.9714	0
DBF4	HAUS6	0.704	0
CDC6	KIAA0101	0.813	0
GNRH1	F2R	0.914	0
CPNE6	GCM2	0.53	0
DMC1	TOP2A	0.4906	0
RAD52	WDHD1	0.9013	0
DLGAP5	CDC25C	0.836	0
PIK3CG	PRKDC	0.36	0
DMC1	NDC80	0.9698	0
CREBBP	PRLR	0.9998	0
PIK3CG	PLK4	0.36	0
IGF1R	ITCH	0.92	0
ACHE	CRAT	0.351	0
PNLIP	SCT	0.43	0
HELLS	ZWINT	0.659	0
ALB	IGF1R	0.469	0
BRCA2	TOP1	0.377	0
ATP13A2	CCR6	0.556	0
ATR	VBP1	0.6	0
CDC6	MYB	0.4	0
TGFB2	TGFB3	0.9929	0
CRP	LEP	0.9999	0
DLGAP5	RAD51	0.815	0
GAN	LUM	0.48	0
HTR2B	B4GALT4	0.437	0
CDK2	PRKDC	0.687	0
LPAR3	MLN	0.899	0
IGF1R	HRAS	0.9816	0
HGF	IL1A	0.378	0
MAK16	NHP2	0.584	0
DBT	RAD52	0.351	0
GNRH2	P2RY1	0.899	0
E2F8	FANCI	0.529	0
CENPF	KIAA0101	0.905	0
ASPM	RAD51	0.752	0
KIF23	ARHGAP11A	0.849	0
NCAPD2	CDC25C	0.641	0
EPHA2	KITLG	0.378	0
KPNA2	PRODH	0.572	0
NCAPD2	HELLS	0.598	0
BRCA2	MDM2	0.461	0
IL12B	SPHK2	0.9752	0
HIST1H2BI	LONP1	0.6	0
KIF11	VBP1	0.7554	0
HLTF	VBP1	0.6704	0
PLK4	RAD54B	0.402	0
EPOR	LUM	0.379	0
CENPI	DLGAP5	0.678	0
GP6	PIK3CG	0.908	0
GNRH1	MLN	0.905	0
HRAS	TOP1	0.375	0
BUB1	NCAPD2	0.855	0
CDC25C	ARHGAP11A	0.576	0
MAK16	SLBP	0.4835	0
IL17A	STK3	0.36	0
HUNK	TMOD3	0.577	0
PTH	CD40	0.825	0
VBP1	PLD1	0.6	0
CCR6	CD28	0.4971	0
CDK1	HIST1H2BI	0.5191	0
ARHGAP11A	SHCBP1	0.853	0
GNRH1	F2RL2	0.899	0
CDK1	KIF23	0.994	0
BUB1	HELLS	0.866	0
EPHA2	HRAS	0.429	0
CFTR	NEDD4	0.9873	0
FOXO4	IGFBP1	0.8072	0
CDC16	FBXO5	1	0
ATP5D	CDK2	0.5922	0
APAF1	EDA	0.514	0
DMC1	RAD54B	0.927	0
CDK1	FANCI	0.838	0
CCNA2	EZH2	0.742	0
CASP2	CASP6	0.8726	0
HUNK	SLBP	0.528	0
CPT1A	HUNK	0.433	0
RAD51	SHCBP1	0.859	0
CCNA2	PLK4	0.904	0
CENPF	KIF23	0.9539	0
FOXO4	IGF1R	0.6634	0
PTPN22	VCP	0.9741	0
COL1A1	TGFB3	0.445	0
ATR	CDC6	0.9999	0
DBF4	MEN1	1	0
IL1A	MMP13	0.7713	0
GAB1	KITLG	0.6	0
LEP	PIK3CG	0.878	0
ATAD2	PLK4	0.681	0
KIF23	ZWINT	0.848	0
HELLS	RAD51AP1	0.795	0
ATAD2	HELLS	0.844	0
LOX	HRAS	0.374	0
BUB1	KIF11	0.998	0
LEP	MMP1	0.844	0
CREBBP	LEP	0.917	0
CDK2	S100A7	0.647	0
DBF4	CDC25C	0.428	0
CDK1	SHCBP1	0.901	0
E2F8	HELLS	0.632	0
CEL	PNLIP	0.975	0
ALK	IGF1R	0.4573	0
ATAD2	TOP1	0.6	0
LPAR4	HCRTR1	0.899	0
HNRNPH1	VHL	0.65	0
MLN	HCRTR1	0.899	0
CCR6	EHHADH	0.367	0
ACTR6	VBP1	0.701	0
APAF1	CDC6	0.838	0
DLGAP5	FANCI	0.829	0
HELLS	KIAA0101	0.777	0
IGF1R	TSHR	0.7703	0
PPM1A	TRPC4	0.36	0
ADH1C	OSBP	0.35	0
E2F8	RBL1	0.38	0
HTR2B	BUB1	0.446	0
DGKE	TMOD3	0.434	0
ALB	DES	0.563	0
CDK2	NDC80	0.534	0
COL1A1	MBL2	0.36	0
NDC80	PLK4	0.901	0
PRKAA2	F2RL2	0.469	0
GART	VCP	0.904	0
NDC80	TUBG1	0.543	0
GNRH1	LEP	0.673	0
CDC6	DBF4	0.987	0
EZH2	FANCI	0.511	0
GNRH2	LPAR4	0.899	0
CENPI	TOP2A	0.586	0
GCM2	KPNA1	0.396	0
IL7	KITLG	0.8471	0
GTSE1	CDC25C	0.706	0
IL7	CD40	0.8359	0
CENPF	HIST1H2BI	0.478	0
PRODH	RPGR	0.353	0
CPNE6	CPT1A	0.427	0
CYP3A4	SULT2A1	0.535	0
CREBBP	ZFX	0.744	0
INHBE	TGFB3	0.8375	0
INSL3	LEP	0.821	0
HCRTR1	P2RY1	0.9	0
B4GALT1	CASP2	0.512	0
SLBP	WDHD1	0.367	0
FANCI	CDC25C	0.482	0
BCL2L11	KITLG	0.366	0
B4GALT1	HUNK	0.521	0
DGKE	PRODH	0.395	0
CCNA2	DLGAP5	0.944	0
ALB	HIST1H2BI	0.615	0
KDM6A	SMARCA1	0.35	0
KPNA2	SHCBP1	0.657	0
ASPM	SHCBP1	0.908	0
ATR	MDM2	0.732	0
CDK2	HRAS	0.68	0
PRLR	VHL	0.36	0
LUM	NIN	0.524	0
CDK1	KIAA0101	0.939	0
VBP1	WDHD1	0.7332	0
FBXO5	TOP2A	0.848	0
CDK2	KPNA2	0.8229	0
DNTT	WDHD1	0.4822	0
HRAS	SULT2B1	0.603	0
B4GALT4	HUNK	0.468	0
CENPF	NDC80	0.993	0
ASPM	ZWINT	0.8432	0
BUB1	ZWINT	1	0
CDK2	ZWINT	0.3789	0
HUNK	IGF1R	0.744	0
ADH1C	ALB	0.355	0
CDK2	EHHADH	0.406	0
P2RY10	F2R	0.899	0
COL1A1	ITGA4	0.9312	0
CDK2	HGF	0.4718	0
HCRTR1	F2RL3	0.899	0
CDH11	COL1A1	0.745	0
DGKE	MBL2	0.418	0
MMP13	TCN1	0.429	0
FBXO5	KIF23	0.909	0
ATAD2	FBXO5	0.778	0
BRCA2	CDK2	0.988	0
BUB1	CDC6	0.9373	0
NHP2	F2R	0.619	0
ALK	PDX1	0.8271	0
EHHADH	SLBP	0.416	0
CDS2	CPNE6	0.506	0
MUSK	PIK3CG	0.517	0
CDK1	ZBTB16	1	0
DLGAP5	RAD51AP1	0.874	0
CDK2	ZBTB16	0.829	0
ATP13A2	CYP39A1	0.352	0
CDC6	GTSE1	0.723	0
FPR2	P2RY1	0.899	0
HELLS	SLBP	0.611	0
ALB	NMT1	0.368	0
ADH1C	MBL2	0.383	0
RAD51	TOP1	0.633	0
ALB	HRAS	0.611	0
KIF23	PLK4	0.912	0
GTSE1	PLK4	0.671	0
ASPM	IGF2BP3	0.536	0
BUB1	RAD51AP1	0.877	0
ASPM	KIF11	0.9913	0
PLK4	TUBG1	0.9277	0
DSG2	GCM2	0.515	0
BIRC3	CASP6	0.9847	0
CSN1S1	FLG	0.817	0
DBF4	KPNA2	0.65	0
MDM2	CDC25C	0.506	0
CENPF	CDC25C	0.879	0
MDM2	RBL1	0.5369	0
BRCA2	BUB1	0.4951	0
CDC6	GART	0.456	0
EEA1	LRP2	0.8438	0
APEH	VCP	0.36	0
ADH1C	CDS2	0.488	0
CENPI	DMC1	0.4701	0
BRCA2	HLTF	0.36	0
CDK2	RPL7	0.65	0
FPR2	F2R	0.899	0
KIF11	RAD51	0.9508	0
RPGR	TRPC4	0.475	0
KIF11	ARHGAP11A	0.871	0
CDC6	KPNA2	0.741	0
GNRH2	UTS2	0.899	0
DBF4	WDHD1	0.8805	0
DLGAP5	WDHD1	0.892	0
HAUS6	WDHD1	0.746	0
CDC6	CENPI	0.62	0
CPT1A	DBT	0.628	0
CFTR	PRKG2	0.634	0
COL1A1	GP5	0.99	0
CASP2	CFTR	0.37	0
HCRTR1	SCT	0.369	0
FANCI	ZWINT	0.7936	0
CSN1S1	PTH	0.375	0
KPNA2	KIF23	0.813	0
ATR	CDK1	0.372	0
ATR	HLTF	0.683	0
HLTF	RAD52	0.653	0
APAF1	E2F8	0.6	0
ASPM	E2F8	0.795	0
DLGAP5	HAUS6	0.654	0
NCAPD2	SLBP	0.549	0
ATP5D	SLBP	0.433	0
B4GALT1	B4GALT4	0.995	0
P2RY1	UTS2	0.899	0
IL12A	CD40	0.43	0
CFTR	KPNA1	0.371	0
PRKAA2	PIK3CG	0.9979	0
GAB1	PIK3CG	0.9954	0
PRKAA2	CPNE6	0.563	0
BUB1	PBRM1	0.36	0
HELLS	PSMC3IP	0.498	0
EZH2	KIF11	0.628	0
EPOR	IL12B	0.8	0
ASPM	CCNA2	0.9908	0
CEP152	TUBG1	0.8572	0
RAD54B	RAD52	0.838	0
CENPF	HAUS6	0.437	0
ADIPOQ	MED13L	0.899	0
APEH	EPOR	0.36	0
CDK2	GCM2	0.404	0
POU1F1	TRPC4	0.559	0
IL17A	MMP13	0.7324	0
APEH	GAN	0.379	0
ITGA4	KITLG	0.5044	0
CDK2	PIK3CG	0.373	0
CYP3A4	PIK3CG	0.6804	0
CDK1	DLGAP5	0.9991	0
NCAPD2	HIST1H2BI	0.7674	0
CDK2	PSME3	0.9604	0
ALB	CDK1	0.802	0
FLG	VHL	0.8432	0
ATP2C1	VHL	0.482	0
CDC6	FBXO5	0.994	0
CSN1S1	MMP1	0.468	0
CCNA2	CENPF	0.9077	0
CDK1	NCAPD2	0.9808	0
IL7	ITGA4	0.3993	0
GAB1	HGF	0.8435	0
LPAR4	F2R	0.902	0
RAD52	TOP2A	0.38	0
ADH1C	B4GALT4	0.736	0
DLGAP5	ARHGAP11A	0.859	0
AP1B1	PRKDC	0.97	0
PIK3CG	CD40	0.8225	0
CASP2	KPNA1	0.385	0
PI3	PIK3CG	0.6489	0
HELLS	PLK4	0.852	0
CRISP3	PGK2	0.609	0
CSN1S1	EPOR	0.43	0
DES	HGF	0.412	0
CYP39A1	TRPC4	0.492	0
ESR2	FLG	0.861	0
CD28	PIK3CG	0.9989	0
KIF23	SHCBP1	0.876	0
ALB	TGFB2	0.922	0
HTR2B	HCRTR1	0.899	0
RPL7	SRP72	0.36	0
CREBBP	CDK2	0.8819	0
ASPM	GTSE1	0.72	0
ATAD2	GTSE1	0.492	0
BUB1	E2F8	0.761	0
B4GALT4	CASP6	0.359	0
CENPF	EZH2	0.677	0
KIF11	TOP2A	0.975	0
B4GALT4	CASP2	0.363	0
KIF11	WDHD1	0.9554	0
NIN	TEF	0.412	0
CSN1S1	DBT	0.367	0
ALB	KITLG	0.659	0
PNLIP	PLD1	0.36	0
CFTR	HUNK	0.41	0
CDK1	EREG	0.569	0
HRAS	KITLG	0.772	0
ALK	MAP3K1	0.9795	0
ADH1C	PKNOX1	0.359	0
ASPM	DLGAP5	0.977	0
PSMC3IP	PLK4	0.369	0
ATP5D	PSME3	0.423	0
CEP152	FANCI	0.356	0
PSMC3IP	KIAA0101	0.448	0
ATAD2	HAUS6	0.482	0
NEDD4	NHP2	0.99	0
BUB1	CDC16	0.6026	0
ARHGAP11A	TOP2A	0.796	0
ASPM	NDC80	0.9834	0
E2F8	ZWINT	0.591	0
CDC6	RAD51AP1	0.893	0
E2F8	RAD51AP1	0.697	0
ATP13A2	CDK2	0.423	0
MYB	GART	0.632	0
MMP13	PIK3CG	0.829	0
FANCI	PSMC3IP	0.438	0
CASP6	SRP72	0.9811	0
DNTT	TGFB3	0.4786	0
CDC25C	MYB	0.357	0
ITGA4	KIAA0101	0.38	0
ADH1C	ADIPOQ	0.446	0
DBT	TRPC4	0.41	0
ALK	SPN	0.421	0
RAD54B	WDHD1	0.576	0
DSG2	MBL2	0.525	0
PTH	SCT	0.963	0
LPAR4	F2RL2	0.899	0
BCL2L11	MDM2	0.43	0
CDS2	DNTT	0.377	0
RPL7	TOP1	0.76	0
CDC16	CDK2	0.9464	0
CSN1S1	LEP	0.428	0
FPR2	F2RL3	0.9	0
LEP	PDX1	0.543	0
ATP2C1	PPM1A	0.744	0
CDC6	CDC25C	0.84	0
ADH1C	DSG2	0.625	0
CDC25C	PLK4	0.974	0
BIRC3	MYB	0.9596	0
FANCI	RAD54B	0.353	0
SCT	TSHR	0.917	0
NIN	F2R	0.355	0
CENPF	RAD51	0.796	0
BUB1	RAD52	0.6083	0
CREBBP	CDC16	0.981	0
CYP39A1	SLBP	0.528	0
IGFBP1	TFPI2	0.4997	0
DSG2	POU1F1	0.365	0
CCR6	POU1F1	0.382	0
BUB1	CCNA2	0.8768	0
HTR2B	TPH1	0.8332	0
GNRH2	MLN	0.9354	0
APOF	EPOR	0.374	0
CREBBP	MED13L	0.906	0
LPAR3	F2R	0.899	0
CYP3A4	ESR2	0.371	0
BUB1	DBF4	0.9343	0
KIAA0101	WDHD1	0.723	0
CDK2	ARHGAP11A	0.412	0
DLGAP5	TOP2A	0.972	0
FANCI	TOP2A	0.8216	0
CENPI	HELLS	0.641	0
CDK1	VCP	0.9321	0
FLG	NEDD4	0.619	0
MYB	SDC2	0.8	0
CYP3A5	SULT2A1	0.3903	0
CREBBP	CENPF	0.36	0
GNGT1	PIK3CG	0.92	0
ATAD2	PSMC3IP	0.446	0
MDM2	PSME3	1	0
CCNA2	FBXO5	0.906	0
CYP3A5	UGT2B4	0.926	0
DLGAP5	KIAA0101	0.938	0
FBXO5	RAD51	0.751	0
ALK	EPHA2	0.36	0
CCNA2	CCNC	0.7418	0
ALB	CAPNS1	0.532	0
CDK1	MDM2	0.48	0
FANCI	VCP	0.65	0
ALK	APAF1	0.744	0
IGF1R	PIK3CG	0.9608	0
DMC1	INSL3	0.36	0
CRP	HGF	0.379	0
ALB	ITGA4	0.514	0
ALB	SLCO1B3	0.93	0
NCAPD2	RAD51	0.7	0
ASPM	ARHGAP11A	0.889	0
ATP2C1	STK3	0.744	0
NCAPD2	WDHD1	0.72	0
IL17A	IL7	0.5533	0
B4GALT4	CDS2	0.691	0
DPPA4	IGF2BP3	0.545	0
PRKAA2	MDM2	0.6	0
EHHADH	NFAT5	0.502	0
ALB	IGFBP1	0.596	0
CDK2	DBT	0.615	0
BUB1	CENPI	0.972	0
HLTF	PRKDC	0.744	0
CFTR	CPNE6	0.502	0
B4GALT1	GBX2	0.377	0
FOXO4	RPL7	0.803	0
SMARCA1	ZFX	0.36	0
ADIPOQ	CCNC	0.899	0
CEP152	ARHGAP11A	0.352	0
DGKE	SLBP	0.398	0
ALB	TOP2A	0.425	0
CEL	CPT1A	0.9	0
HIST1H2BI	DNTT	0.5001	0
VCP	USP14	0.5242	0
APEH	SMAD5	0.457	0
GNRH1	SULT2A1	0.563	0
HTR2B	F2RL3	0.908	0
COL10A1	MMP13	0.6278	0
CDK1	PKNOX1	0.356	0
HNRNPH1	TMOD3	0.351	0
OSBP	TMOD3	0.532	0
ACTR6	HUNK	0.362	0
B4GALT1	CPNE6	0.359	0
PSMC3IP	SHCBP1	0.522	0
ASPM	PSMC3IP	0.506	0
ALB	CREBBP	0.412	0
CRAT	EHHADH	0.385	0
ATR	RAD54B	0.5635	0
CPT1A	ESR2	0.861	0
CSN1S1	EDA	0.463	0
ASPM	KPNA2	0.779	0
RAD54B	TOP2A	0.6282	0
DNTT	TOP2A	0.6192	0
HIST1H2BI	STK4	0.4881	0
EZH2	NDC80	0.6	0
ASPM	CELA3B	0.899	0
IGFBP1	MBL2	0.36	0
ALB	LRP2	0.9872	0
CENPF	ZWINT	0.99	0
CREBBP	MDM2	1	0
INS	PNLIP	0.36	0
CDK2	IGF2BP3	0.7029	0
ALB	DNTT	0.75	0
PDX1	POU1F1	0.36	0
ALK	SMAD5	0.4478	0
RAD51AP1	RAD51	1	0
EHHADH	OSBP	0.393	0
APOF	LUM	0.374	0
HUNK	DBT	0.628	0
RPL7	TMOD3	0.351	0
BUB1	DLGAP5	0.9789	0
NCAPD2	DLGAP5	0.781	0
B4GALT4	DSG2	0.496	0
CDK2	SHCBP1	0.359	0
HIST1H2BI	VHL	0.8	0
FBXO5	WDHD1	0.816	0
IL12B	PRLR	0.744	0
DMC1	RAD51AP1	0.8195	0
IL12A	SPHK2	0.9748	0
HUNK	KPNA1	0.493	0
KIF23	CDC25C	0.895	0
KPNA1	DBT	0.366	0
DES	KITLG	0.378	0
ATP5D	DGKE	0.38	0
PRKAA2	HUNK	0.651	0
CENPF	GTSE1	0.752	0
CDC6	RAD54B	0.418	0
GTSE1	KIAA0101	0.549	0
PPM1A	PTPRA	0.36	0
SLBP	TOP2A	0.5891	0
ATAD2	TOP2A	0.9174	0
BRCA2	TOP2A	0.425	0
CDK1	EXOC1	0.384	0
CCR6	CPT1A	0.405	0
HRAS	DNTT	0.379	0
ATP2C1	TOP1	0.4	0
COL1A1	PTH	0.433	0
MBL2	TNP2	0.499	0
CDC6	KIF11	0.953	0
CDC6	NCAPD2	0.762	0
CYP39A1	FLG	0.38	0
HELLS	CDC25C	0.567	0
E2F8	CDC25C	0.392	0
CCNA2	RBL1	0.9982	0
P2RY10	PIK3CG	0.36	0
CPT1A	DSG2	0.405	0
CASP2	VHL	0.36	0
CDC25C	KIAA0101	0.575	0
IGF2BP3	KIAA0101	0.469	0
ATR	WDHD1	0.817	0
GAN	HRAS	0.371	0
ATAD2	CDK2	0.377	0
ATP13A2	KPNA1	0.454	0
ACHE	MUSK	0.43	0
ATP13A2	DSG2	0.566	0
POU1F1	TGFB3	0.744	0
HIST1H2BI	ITGA4	0.65	0
KPNA2	SLBP	0.636	0
CDK1	KPNA2	0.882	0
CDC6	TOP2A	0.988	0
CRAT	NMT1	0.36	0
FANCI	ARHGAP11A	0.531	0
CDC6	SLBP	0.636	0
CDK2	HIST1H2BI	0.5356	0
CDK1	DNTT	0.371	0
GART	TOP1	0.4244	0
VBP1	VCP	0.9974	0
PRKDC	TOP1	0.9466	0
LEP	SULT2A1	0.513	0
ASPM	CDK1	0.963	0
ASPM	CENPF	0.983	0
IL1A	LEP	0.366	0
HRAS	S100A7	0.7496	0
ALB	MAPT	0.379	0
CDS2	CFTR	0.35	0
BRCA2	ZFX	0.36	0
BUB1	VBP1	0.8038	0
INS	PTPRA	0.6	0
MLN	F2R	0.9	0
SULT2A1	UGT2B4	0.407	0
CASP2	STK3	0.8	0
DBF4	TOP2A	0.762	0
PLK4	RAD51AP1	0.833	0
EZH2	RAD51AP1	0.58	0
CCR6	LPAR3	0.899	0
HRAS	SDC2	0.9632	0
NCAPD2	KIF11	0.905	0
BUB1	CDK1	1	0
ATAD2	CENPF	0.9194	0
KIF23	RAD51	0.854	0
KPNA1	TMOD3	0.554	0
ATR	PPM1A	0.36	0
INS	PIK3CG	0.6	0
PLK4	SHCBP1	0.79	0
NDC80	SHCBP1	0.916	0
ALB	MLN	0.486	0
LPAR4	MLN	0.899	0
CDC6	RAD52	0.498	0
PSMC3IP	WDHD1	0.583	0
HNRNPH1	KPNA2	0.8512	0
KIF11	NDC80	0.9826	0
HGF	SDC2	0.9147	0
CDK1	ST14	0.467	0
LPAR3	F2RL3	0.913	0
BCL2L11	FOXO4	0.649	0
EPOR	KITLG	0.9825	0
CDC6	RBL1	0.94	0
CYP39A1	ZFX	0.453	0
ADIPOQ	CREBBP	0.899	0
CDC25C	TOP2A	0.828	0
KIF11	SLBP	0.8477	0
CDK2	MBL2	0.681	0
BUB1	NDC80	1	0
CDC25C	ZWINT	0.549	0
ALB	SCT	0.506	0
CRAT	CPT1A	0.4457	0
ALB	LUM	0.466	0
DSG2	GP5	0.36	0
ATR	PSMC3IP	0.385	0
CPT1A	PLK4	0.36	0
EXOC1	SGCG	0.398	0
KIF23	WDHD1	0.917	0
ALB	TNFRSF11B	0.368	0
MMP1	TFPI2	0.388	0
CREBBP	HIST1H2BI	0.3735	0
HIST1H2BI	IL7	0.4673	0
KIF11	KIF23	0.8897	0
ALB	PNLIP	0.526	0
KIAA0101	SPHK2	0.659	0
CRP	SULT2A1	0.403	0
CDK2	CENPF	0.507	0
IGF1R	LEP	0.462	0
CENPF	RAD51AP1	0.82	0
CRISP1	CRISP3	0.756	0
ALB	MYB	0.373	0
NCAPD2	KIAA0101	0.695	0
EZH2	RAD51	0.558	0
CDC25C	RAD51	0.819	0
PTH	TNFRSF11B	0.8717	0
CFTR	TMOD3	0.8	0
CENPI	CDC25C	0.663	0
B4GALT1	DBT	0.567	0
PTH	TSHR	0.937	0
CDK1	HAUS6	0.506	0
CENPI	GTSE1	0.485	0
CDC16	ESR2	0.861	0
FANCI	KIAA0101	0.812	0
BUB1	GTSE1	0.817	0
PRKDC	THRA	0.9965	0
MLN	F2RL3	0.899	0
CCR6	SLBP	0.445	0
BUB1	KPNA2	0.777	0
SHCBP1	SLBP	0.394	0
HLTF	TOP2A	0.744	0
ATAD2	BUB1	0.805	0
HRAS	TMOD3	0.502	0
CPT1A	PIK3CG	0.36	0
ATP5D	HUNK	0.386	0
EDA	RPGR	0.443	0
HTR2B	ADH1C	0.359	0
CDC6	DNTT	0.4733	0
MMP1	PTH	0.379	0
CDK2	DNTT	0.4161	0
HIST1H2BI	TOP1	0.6999	0
E2F8	SHCBP1	0.709	0
BUB1	KIF23	0.9834	0
KIF23	RAD51AP1	0.868	0
FBXO5	RAD51AP1	0.787	0
CDC6	IGF2BP3	0.524	0
FOXO4	TGFB3	0.744	0
FBXO5	HAUS6	0.817	0
CDC25C	PTPN22	0.36	0
CPT1A	FLG	0.426	0
RPGR	TMOD3	0.471	0
B4GALT4	DGKE	0.497	0
EEA1	PI3	0.68	0
ATAD2	DLGAP5	0.825	0
CDK2	EXOC1	0.384	0
HIST1H2BI	SMARCA1	0.5738	0
IL7	MUC1	0.8942	0
MEN1	HRAS	0.4806	0
FPR2	GNRH2	0.899	0
CDK2	PLK4	0.497	0
HAUS6	RAD51AP1	0.519	0
ALB	EPHA2	0.411	0
ALB	ATR	0.371	0
PRKAA2	CDK2	0.4152	0
NHP2	SLBP	0.4752	0
IL17A	TNFRSF11B	0.7567	0
CDK1	TOP2A	1	0
PRKAA2	B4GALT4	0.438	0
COL1A1	TFPI2	0.744	0
CASP6	NEDD4	0.9963	0
APAF1	USP14	0.36	0
EREG	GAB1	0.36	0
FPR2	GNRH1	0.899	0
HGF	IGF1R	0.9516	0
CDK2	VBP1	0.513	0
BUB1	RAD54B	0.503	0
P2RY10	F2RL3	0.9354	0
CCNA2	SLBP	0.634	0
EZH2	ARHGAP11A	0.358	0
LEP	CD40	0.835	0
HNRNPH1	KPNA1	0.38	0
ALK	HRAS	0.3768	0
HELLS	VCP	0.65	0
ESR2	PBRM1	0.861	0
CDH11	POSTN	0.777	0
DBF4	SHCBP1	0.753	0
BUB1	SHCBP1	0.903	0
CRP	IL1A	0.469	0
ATP13A2	CRISP3	0.459	0
B4GALT4	DRD3	0.703	0
NEDD4	RPL7	0.36	0
ATAD2	RAD51	0.8394	0
CDK1	EZH2	1	0
ITGA4	TOP2A	0.65	0
FBXO5	ARHGAP11A	0.674	0
PLK4	WDHD1	0.851	0
ATAD2	CENPI	0.375	0
ACHE	DES	0.511	0
CREBBP	CDK19	0.899	0
CYP3A4	SULT2B1	0.918	0
KPNA2	KPNA1	0.36	0
PRKAA2	CPT1A	0.572	0
EEA1	VCP	0.95	0
CENPF	PSMC3IP	0.454	0
GTSE1	KIF23	0.796	0
PTH	TGFB2	0.6876	0
ITGA4	LONP1	0.65	0
ESR2	LONP1	0.861	0
KIF11	RAD54B	0.456	0
CDK2	EZH2	0.8765	0
APEH	LUM	0.42	0
LPAR4	F2RL3	0.9354	0
RAD51AP1	TOP2A	0.892	0
CENPF	KPNA2	0.769	0
E2F8	WDHD1	0.557	0
B4GALT1	PRODH	0.415	0
DLGAP5	NDC80	0.982	0
ASPM	MAP1LC3C	0.43	0
ATP5D	CAPNS1	0.38	0
EPOR	IL12A	0.8	0
FBXO5	KIF11	0.9451	0
RAD51AP1	SHCBP1	0.902	0
CENPF	NCAPD2	0.787	0
FANCI	RAD51	0.88	0
ESR2	THRA	0.8338	0
HUNK	RAD51	0.387	0
MAP1LC3C	STK3	0.8904	0
CASP6	STK3	0.8	0
CDC6	WDHD1	0.932	0
CDK1	RBL1	0.9756	0
CYP3A5	SULT2B1	0.945	0
ALB	MUSK	0.379	0
ROS1	TEF	0.412	0
ACHE	PLD1	0.6	0
PRKAA2	B4GALT1	0.441	0
CDC25C	NDC80	0.801	0
FPR2	MLN	0.899	0
BIRC3	HELLS	0.36	0
DBF4	RAD51AP1	0.736	0
CCNA2	HELLS	0.878	0
CCNA2	RAD54B	0.439	0
F2R	F2RL3	0.8867	0
TOP1	TOP2A	0.9072	0
EPOR	GAN	0.43	0
FBXO5	SLBP	0.676	0
ATR	CDC25C	0.532	0
VBP1	PRKDC	0.447	0
ALB	APAF1	0.396	0
COL10A1	PRKG2	0.461	0
CENPF	PLK4	0.848	0
COL1A1	POSTN	0.815	0
ESR2	GNRH1	0.4814	0
HTR2B	F2RL2	0.903	0
NIN	ROS1	0.469	0
IL12A	IL12B	0.9852	0
CCNC	CDK2	0.8359	0
MMP13	MMP1	0.8321	0
CDK1	TUBG1	0.9815	0
BUB1	CDK2	0.6802	0
NCAPD2	RAD52	0.488	0
ALB	INHBE	0.466	0
DNTT	TRPC4	0.455	0
ADIPOQ	CRP	0.894	0
EHHADH	CDC25C	0.553	0
PLK4	RBL1	0.372	0
CDC6	DLGAP5	0.899	0
F2RL2	TFPI2	0.36	0
AP1B1	VCP	0.744	0
ALB	SDC2	0.424	0
PPM1A	SMAD5	0.9928	0
ALB	GAB1	0.36	0
HAUS6	PLK4	0.548	0
FANCI	SHCBP1	0.668	0
CENPF	HELLS	0.789	0
BUB1	CENPF	0.999	0
ASPM	CDC16	0.36	0
APEH	FANCI	0.461	0
NCAPD2	GTSE1	0.473	0
CCNA2	KIAA0101	0.908	0
PRKAA2	OSBP	0.7443	0
ALB	MMP13	0.369	0
ATR	STK3	0.744	0
FANCI	WDHD1	0.627	0
CRP	TNFRSF11B	0.527	0
IGF1R	INS	0.9876	0
MDM2	KITLG	0.395	0
SLBP	TMOD3	0.386	0
MDM2	PIK3CG	0.379	0
ADH1C	HRAS	0.368	0
GCM2	PTH	0.6292	0
CCNA2	ZWINT	0.876	0
CDC25C	SHCBP1	0.715	0
HRAS	ROS1	0.566	0
CREBBP	EHHADH	0.6	0
ESR2	MYB	0.7318	0
KIF23	KIAA0101	0.873	0
CYP7A1	HGF	0.422	0
MMP1	F2R	0.8469	0
CCR6	GCM2	0.424	0
LONP1	LUM	0.371	0
RPL7	SLBP	0.36	0
HELLS	ARHGAP11A	0.74	0
CD28	UTS2	0.38	0
CCR6	TMOD3	0.671	0
CDK2	CPNE6	0.54	0
B4GALT4	MBL2	0.478	0
MDM2	NEDD4	0.9165	0
CCNC	HRAS	0.6063	0
BCL2L11	IL7	0.461	0
IGF1R	VHL	0.828	0
CYP3A4	LEP	0.412	0
HCRTR1	F2R	0.899	0
DLGAP5	GTSE1	0.888	0
CCNA2	RAD51	0.904	0
P2RY1	F2RL3	0.903	0
CDK2	KPNA1	0.4904	0
KIF23	NDC80	0.9763	0
GAB1	HRAS	0.674	0
IGFBP1	SULT2A1	0.586	0
GAB1	SDC2	0.75	0
ASPM	USP14	0.68	0
FANCI	PLK4	0.676	0
DBF4	PLK4	0.707	0
CDC16	KIF23	0.621	0
MAGEA11	ZBTB16	0.9646	0
CDC6	HELLS	0.9328	0
APOF	SLCO1B3	0.393	0
GCM2	SLBP	0.398	0
EDA	GAN	0.424	0
EZH2	KPNA2	0.425	0
GTSE1	WDHD1	0.438	0
ATP5D	B4GALT4	0.395	0
PRKAA2	KPNA1	0.586	0
CASP2	PRKDC	0.8	0
ALB	CD40	0.53	0
ACHE	COL1A1	0.9962	0
ATP2C1	USP14	0.9115	0
ADH1C	POU1F1	0.457	0
CRISP1	PGK2	0.629	0
ATAD2	ZWINT	0.611	0
CDK2	HELLS	0.431	0
FANCI	RAD51AP1	0.764	0
CDK1	RAD51AP1	0.897	0
ASPM	HELLS	0.814	0
CDK1	FBXO5	0.9994	0
NDC80	VBP1	0.5014	0
HTR2B	CRISP3	0.357	0
CASP6	MYB	0.96	0
RAD54B	RAD51	1	0
HRAS	THRA	0.427	0
BUB1	NMT1	0.4598	0
NEDD4	STK4	0.99	0
NDC80	ARHGAP11A	0.749	0
CCNA2	WDHD1	0.833	0
ASPM	BUB1	0.967	0
ATP13A2	BUB1	0.509	0
B4GALT1	TMOD3	0.646	0
OSBP	SULT2B1	0.36	0
IGFBP1	PTH	0.379	0
CCNA2	HRAS	0.453	0
HGF	HRAS	0.9076	0
PLD1	SPHK2	0.92	0
ATAD2	KIF11	0.9439	0
KPNA2	ZWINT	0.739	0
GTSE1	ZWINT	0.55	0
MLN	SCT	0.75	0
F2RL2	TCN1	0.444	0
OSBP	TCN1	0.607	0
DLGAP5	HELLS	0.797	0
CCR6	F2RL2	0.43	0
EHHADH	F2RL2	0.376	0
MEN1	VHL	0.6156	0
CRP	MMP1	0.9648	0
IL17A	MMP1	0.7664	0
CDK2	NCAPD2	0.399	0
ATP2C1	SGCG	0.809	0
ATR	CDC16	0.6691	0
CDK1	RAD54B	0.61	0
E2F8	TOP2A	0.664	0
NDC80	RBL1	0.407	0
IL1A	CD40	0.643	0
CENPF	RBL1	0.3927	0
DBT	MAPT	0.547	0
HAUS6	NDC80	0.983	0
MMP13	PTH	0.896	0
LUM	LOX	0.38	0
DMC1	ITCH	0.744	0
CYP3A4	GNRH1	0.378	0
FBXO5	SHCBP1	0.81	0
CDC6	PSME3	0.907	0
GAN	ROS1	0.379	0
DMC1	HELLS	0.371	0
HCRTR1	F2RL2	0.899	0
EDA	NIN	0.514	0
CYP39A1	CRISP3	0.644	0
NCAPD2	FBXO5	0.808	0
CYP3A4	MYB	0.368	0
RAD51AP1	RPL7	0.36	0
CREBBP	EPOR	0.9652	0
NDC80	KIAA0101	0.865	0
CDK1	ITGA4	0.65	0
KPNA2	KIAA0101	0.706	0
CDK2	RAD51	0.8775	0
CYP3A5	SLCO1B3	0.501	0
DBF4	EZH2	0.558	0
APAF1	BCL2L11	0.669	0
CPNE6	PKNOX1	0.381	0
CCR6	PRODH	0.461	0
CYP39A1	HUNK	0.609	0
ESR2	MDM2	0.9838	0
CYP7A1	SULT2A1	0.372	0
B4GALT4	CREBBP	0.356	0
CYP3A5	MYB	0.379	0
ALB	LEP	0.926	0
CCNA2	DBF4	0.805	0
GNRH1	INHBE	0.913	0
EHHADH	PTPN22	0.605	0
HGF	INHBE	0.521	0
ALB	GP6	0.394	0
CCNA2	KPNA2	0.889	0
MAP3K1	STK4	0.6439	0
ADIPOQ	CDK19	0.899	0
MUSK	HRAS	0.424	0
KIAA0101	SHCBP1	0.799	0
INHBE	TGFB2	0.8386	0
PRKAA2	LEP	0.8771	0
GP5	F2R	0.6383	0
CDH11	COL10A1	0.434	0
ADH1C	THRA	0.383	0
BUB1	CEP152	0.569	0
PRKDC	TOP2A	0.8226	0
HUNK	RPGR	0.546	0
MDM2	TOP1	0.9949	0
ALB	CPT1A	0.425	0
ATAD2	SHCBP1	0.786	0
LRP2	TCN1	0.364	0
EPOR	LONP1	0.364	0
PRKDC	SRP72	0.36	0
SLBP	SRP72	0.6779	0
CDK1	CENPF	0.959	0
GNRH1	P2RY10	0.899	0
APAF1	CDK2	0.379	0
CPNE6	TRPC4	0.37	0
OSBP	STK4	0.744	0
IL1A	KITLG	0.5858	0
DLGAP5	PRKDC	0.36	0
KITLG	DNTT	0.417	0
PIK3CG	HRAS	0.9645	0
CYP3A5	GNRH1	0.38	0
DLGAP5	KIF23	0.98	0
B4GALT1	TGFB2	0.36	0
FANCI	GTSE1	0.528	0
CENPF	RAD54B	0.47	0
EREG	F2R	0.366	0
EDA	LUM	0.462	0
PLK4	STK4	0.527	0
B4GALT1	SLBP	0.403	0
CREBBP	KPNA2	0.9996	0
CPT1A	NMT1	0.36	0
CD28	DPPA4	0.53	0
KIF11	CDC25C	0.9552	0
ADH1C	CPNE6	0.601	0
MBL2	PRODH	0.448	0
FANCI	NDC80	0.825	0
CPT1A	MBL2	0.472	0
CYP3A4	HRAS	0.369	0
DPPA4	DNTT	0.536	0
ADH1C	MLN	0.599	0
ASPM	RAD51AP1	0.872	0
CDC6	KIF23	0.9668	0
CDK1	HELLS	0.813	0
APOF	CYP7A1	0.36	0
DES	EDA	0.374	0
CDK2	KIAA0101	0.458	0
MDM2	RAD51	0.429	0
IGF2BP3	WDHD1	0.513	0
CDK2	SLBP	0.5292	0
PRKAA2	DBT	0.473	0
TCN1	TMOD3	0.405	0
APAF1	TOP1	0.9796	0
ATP13A2	ATP2C1	0.351	0
CDK1	ZWINT	0.888	0
NCAPD2	ZWINT	0.385	0
COL10A1	POSTN	0.538	0
CDK1	PSME3	0.899	0
B4GALT4	GNRH1	0.386	0
LOX	POSTN	0.4	0
FBXO5	IGF2BP3	0.418	0
CDC6	DMC1	0.495	0
PI3	EPHA2	0.43	0
HELLS	RAD52	0.387	0
ITGA4	SPN	0.6929	0
LPAR4	P2RY1	0.9366	0
ASPM	KIAA0101	0.896	0
CCNA2	GTSE1	0.845	0
HLTF	RAD54B	0.8661	0
CENPI	RAD51	0.621	0
E2F8	EZH2	0.447	0
HNRNPH1	SLBP	0.4476	0
ASPM	WDHD1	0.866	0
B4GALT4	DBT	0.712	0
IL12B	CD40	0.4444	0
MYB	KITLG	0.9748	0
MDM2	PRKDC	0.924	0
CASP6	MAPT	0.9624	0
CDC6	NDC80	0.9642	0
NCAPD2	NDC80	0.884	0
HIST1H2BI	HRAS	0.4587	0
MYB	HRAS	0.4627	0
DLGAP5	ZWINT	0.9192	0
GTSE1	SHCBP1	0.764	0
KPNA2	KIF11	0.881	0
CDC16	SRP72	0.36	0
RPGR	TUBG1	0.9974	0
CDK1	E2F8	0.748	0
ALB	EPOR	0.43	0
B4GALT4	FLG	0.446	0
CYP3A5	OSBP	0.36	0
HUNK	OSBP	0.5	0
HTR2B	SLBP	0.395	0
ATP13A2	SLBP	0.373	0
CDC6	ARHGAP11A	0.692	0
SMAD5	TMOD3	0.41	0
CDK1	KITLG	0.374	0
DRD3	PRODH	0.443	0
LRP2	PTH	0.4681	0
HELLS	SHCBP1	0.856	0
CENPI	SHCBP1	0.721	0
PSMC3IP	RAD51AP1	0.528	0
SMAD5	TGFB2	0.8896	0
F2R	VCP	0.36	0
BRCA2	CCNA2	0.9858	0
HIST1H2BI	RAD51	0.6142	0
ALB	RAD51	0.396	0
ATAD2	ARHGAP11A	0.716	0
HTR2B	DBT	0.457	0
AP1B1	CAPZA2	0.36	0
CDC6	HIST1H2BI	0.7743	0
KPNA2	PLK4	0.627	0
MLN	F2RL2	0.899	0
HTR2B	LPAR3	0.899	0
CDC6	VCP	0.808	0
MED13L	VBP1	0.8775	0
GNRH2	LEP	0.6672	0
CDK2	TUBG1	0.7746	0
MLN	P2RY10	0.899	0
IGF1R	SH3GLB2	0.95	0
DMC1	TUBG1	0.5034	0
CCNA2	E2F8	0.66	0
NCAPD2	FANCI	0.47	0
CDH11	LUM	0.504	0
NDC80	WDHD1	0.92	0
S100A7	SLBP	0.362	0
FPR2	UTS2	0.899	0
FBXO5	NDC80	0.931	0
LEP	TFPI2	0.36	0
HAUS6	KIF23	0.428	0
CDS2	VCP	0.36	0
ALB	EEA1	0.515	0
CDC16	MAK16	0.441	0
P2RY1	P2RY10	0.7765	0
ATR	FANCI	0.7272	0
HLTF	RAD51	0.509	0
PLK4	SLBP	0.368	0
CDC25C	WDHD1	0.515	0
ATR	TOP2A	0.4848	0
PRKAA2	PPM1A	0.901	0
MAGEA11	TRIM27	1	0
MDM2	TRIM27	0.9799	0
ATR	BRCA2	0.9946	0
CDC16	PSME3	0.9596	0
HAUS6	SHCBP1	0.403	0
CDK1	IGF2BP3	0.53	0
CRP	IL17A	0.859	0
LPAR3	F2RL2	0.906	0
PTPRA	HRAS	0.903	0
CASP6	DNTT	0.3901	0
KIF11	USP14	0.52	0
RBL1	VHL	0.36	0
BUB1	FBXO5	0.906	0
INHBE	LEP	0.366	0
ATAD2	KIAA0101	0.756	0
LPAR4	UTS2	0.899	0
PDX1	PKNOX1	0.8	0
CENPI	NDC80	0.979	0
CASP6	PSME3	0.9811	0
MDM2	VCP	0.65	0
MMP1	HRAS	0.373	0
CDC16	CDK1	0.984	0
OSBP	SULT2A1	0.36	0
FBXO5	CDC25C	0.608	0
CAPZA2	TMOD3	0.36	0
FLG	S100A7	0.3925	0
ALK	DES	0.379	0
CD28	MAP3K1	0.614	0
AP1B1	BUB1	0.9045	0
CEL	DGKE	0.9	0
CASP2	HUNK	0.421	0
PRKAA2	RPGR	0.424	0
P2RY10	F2RL2	0.7963	0
IL12B	IL17A	0.466	0
NFAT5	HRAS	0.404	0
DBT	SMAD5	0.406	0
APEH	NIN	0.466	0
ALK	CENPF	0.8271	0
B4GALT1	HGF	0.476	0
CYP39A1	DBT	0.49	0
MBL2	TMOD3	0.375	0
DBF4	RBL1	0.4784	0
BIRC3	CD40	0.998	0
KPNA2	GART	0.8694	0
CREBBP	NDC80	0.36	0
ALB	CYP3A4	0.752	0
ATAD2	KIF23	0.77	0
APEH	ROS1	0.374	0
CCNC	CDK1	1	0
BCL2L11	VHL	0.9821	0
IL1A	MMP1	0.8589	0
FBXO5	KIAA0101	0.771	0
HELLS	RAD54B	0.6922	0
CPT1A	ACAA2	0.467	0
HTR2B	LPAR4	0.899	0
NCAPD2	TOP2A	0.798	0
HCRTR1	UTS2	0.899	0
CCR6	CD40	0.4537	0
MBL2	PRKDC	0.483	0
ATAD2	HIST1H2BI	0.8766	0
DSG2	LRP2	0.36	0
BUB1	PSMC3IP	0.577	0
BIRC3	IL7	0.402	0
CDC16	USP14	0.4688	0
B4GALT4	EHHADH	0.503	0
CENPF	FBXO5	0.821	0
ATP13A2	F2R	0.8	0
NDC80	RAD51	0.853	0
CENPF	WDHD1	0.792	0
APOF	GAN	0.372	0
HELLS	TOP2A	0.848	0
HAUS6	ARHGAP11A	0.602	0
ADH1C	LIPF	0.43	0
BST1	PRKG2	0.8	0
BUB1	HIST1H2BI	0.6657	0
LEP	PRLR	0.427	0
DBF4	ZWINT	0.512	0
RAD51	ZWINT	0.792	0
P2RY1	F2RL2	0.9366	0
HIST1H2BI	MDM2	0.3568	0
IL1A	PTH	0.379	0
CFTR	EEA1	0.3992	0
DSG2	EHHADH	0.64	0
ASPM	FBXO5	0.924	0
HIST1H2BI	MYB	0.3798	0
CPNE6	CRISP3	0.354	0
RAD51	RAD52	0.9996	0
KIF23	RAD54B	0.437	0
HNRNPH1	RPL7	0.4494	0
LPAR3	P2RY1	0.904	0
CREBBP	FLG	0.441	0
SRP72	STK4	0.36	0
MAP1LC3C	STK4	0.8876	0
BUB1	TOP2A	0.97	0
MAP1LC3C	SLBP	0.439	0
ATR	BUB1	0.8574	0
ASPM	CDC25C	0.715	0
HUNK	CDC25C	0.6852	0
CD28	PI3	0.598	0
PRKAA2	DSG2	0.417	0
IGF2BP3	NDC80	0.423	0
E2F8	NDC80	0.687	0
CSN1S1	PRLR	0.613	0
FBXO5	PLK4	0.79	0
MEN1	SCT	0.436	0
PLK4	ZWINT	0.679	0
CDK2	MDM2	0.9447	0
BRCA2	HELLS	0.465	0
CDK1	TOP1	0.429	0
LONP1	VCP	0.36	0
GAN	NIN	0.569	0
AP1B1	CDK2	0.65	0
CDC6	HAUS6	0.684	0
ESR2	RPL7	0.866	0
CDC6	E2F8	0.915	0
PTPN22	TSHR	0.398	0
RBL1	WDHD1	0.508	0
KPNA2	WDHD1	0.4	0
PTPRA	STK4	0.744	0
CEL	LIPF	0.974	0
MLN	DBT	0.501	0
SHCBP1	ZWINT	0.6984	0
IGF1R	MDM2	0.9993	0
APAF1	DNTT	0.54	0
IGFBP1	DNTT	0.407	0
APEH	ALB	0.3919	0
HTR2B	CCR6	0.455	0
ALB	EDA	0.412	0
CAPNS1	F2R	0.496	0
DLGAP5	RAD54B	0.475	0
F2RL2	RPL7	0.378	0
GNRH2	F2R	0.899	0
KIF23	SLBP	0.7	0
ASPM	TOP2A	0.9862	0
CENPF	ARHGAP11A	0.887	0
CCR6	FPR2	0.9405	0
PSMC3IP	NDC80	0.627	0
NHP2	PSME3	0.7594	0
KIAA0101	ZWINT	0.905	0
CENPF	IGF2BP3	0.552	0
CENPI	RAD51AP1	0.647	0
ATR	DMC1	0.6109	0
SPN	DNTT	0.654	0
CYP3A4	LOX	0.427	0
KITLG	VHL	0.425	0
CDC16	CENPF	0.36	0
ATR	CDK2	0.7512	0
ASPM	CDC6	0.9315	0
CYP3A4	UGT2B4	0.947	0
F2RL2	TRPC4	0.564	0
BRCA2	RAD51	1	0
DMC1	RAD51	0.9904	0
ITCH	TRPC4	0.9238	0
BUB1	ARHGAP11A	0.927	0
LPAR3	UTS2	0.899	0
ESR2	TRIM27	0.744	0
DBT	TMOD3	0.398	0
HTR2B	FPR2	0.899	0
GNRH1	PRLR	0.411	0
HUNK	MBL2	0.351	0
LEP	MLN	0.811	0
TOP2A	ZWINT	0.8992	0
CSN1S1	IL7	0.4886	0
LIPF	PNLIP	0.9838	0
CCNA2	KIF23	0.9776	0
BUB1	MDM2	0.6748	0
DBT	DNTT	0.561	0
ATR	TOP1	0.8492	0
CDK2	VCP	0.8687	0
MUC1	HRAS	0.5218	0
NEDD4	SMAD5	0.9915	0
KIF11	MAK16	0.36	0
BIRC3	TGFB3	0.394	0
ALK	PTPN22	0.767	0
CCNC	THRA	0.751	0
HIST1H2BI	SLBP	0.4693	0
BUB1	WDHD1	0.9755	0
KIF23	TOP2A	0.9776	0
CASP6	STK4	0.8	0
NCAPD2	KPNA2	0.538	0
CDH11	DSG2	0.36	0
CDK1	PSMC3IP	0.591	0
BRCA2	PSMC3IP	0.901	0
CELA3B	SCT	0.534	0
RAD51	VCP	0.744	0
B4GALT4	CCR6	0.572	0
MEN1	MYB	0.9811	0
B4GALT4	SH3GLB2	0.585	0
EZH2	KIAA0101	0.683	0
CCNC	MED13L	0.9787	0
IL7	ST14	0.36	0
ESR2	MMP13	0.6	0
LEP	TNFRSF11B	0.4233	0
CRP	CD40	0.954	0
ITGA4	PSME3	0.65	0
CDC6	PLK4	0.835	0
DLGAP5	PSMC3IP	0.6467	0
CCR6	IL17A	0.5655	0
ATR	CREBBP	0.36	0
CD28	SPN	0.57	0
E2F8	GTSE1	0.47	0
CDC6	FANCI	0.702	0
CFTR	RAD51	0.744	0
PRKAA2	ATP13A2	0.62	0
ESR2	MAPT	0.357	0
HLTF	SMARCA1	0.7852	0
MMP13	TFPI2	0.388	0
COL1A1	CAPNS1	0.6	0
GTSE1	HELLS	0.657	0
ATAD2	CDK1	0.852	0
GNRH1	HCRTR1	0.906	0
CDK2	FBXO5	0.5655	0
EREG	MMP1	0.605	0
CCNA2	NCAPD2	0.8445	0
ASPM	HAUS6	0.58	0
P2RY10	UTS2	0.899	0
PRKAA2	CFTR	0.5284	0
KIF11	RAD51AP1	0.896	0
CDK2	VHL	0.837	0
CYP3A4	CYP7A1	0.929	0
HTR2B	HGF	0.51	0
CDK2	WDHD1	0.562	0
B4GALT4	PRODH	0.491	0
HRAS	SPHK2	0.819	0
CREBBP	CPT1A	0.8905	0
BCL2L11	DNTT	0.379	0
ITGA4	VCP	0.65	0
FBXO5	PSMC3IP	0.643	0
HTR2B	P2RY10	0.899	0
ALB	CYP7A1	0.374	0
DMC1	RAD52	0.8755	0
HTR2B	FLG	0.632	0
HRAS	WDHD1	0.364	0
BIRC3	MAP3K1	0.787	0
B4GALT1	KPNA1	0.502	0
FBXO5	KITLG	0.408	0
ADH1C	DGKE	0.423	0
EPHA2	PIK3CG	0.515	0
DBF4	NDC80	0.794	0
ATP13A2	MBL2	0.357	0
CFTR	CAPNS1	0.8	0
CFTR	CPT1A	0.414	0
ITGA4	TOP1	0.65	0
MAPT	VCP	0.467	0
IGF1R	NEDD4	0.9645	0
ASPM	PLK4	0.859	0
KIAA0101	PLK4	0.701	0
CCR6	IL7	0.5245	0
KPNA2	RAD51AP1	0.499	0
ATP5D	LEP	0.392	0
CCR6	P2RY10	0.36	0
BRCA2	RAD54B	0.466	0
BUB1	RAD51	0.905	0
IGFBP1	TNFRSF11B	0.375	0
IGFBP1	UTS2	0.542	0
EZH2	TOP2A	0.769	0
CASP2	PRLR	0.36	0
GTSE1	NDC80	0.72	0
ATAD2	VCP	0.8872	0
CDK2	TOP1	0.7449	0
HTR2B	GNRH1	0.899	0
TOP2A	VHL	0.9824	0
ATAD2	NCAPD2	0.443	0
CSN1S1	CDK2	0.412	0
HIST1H2BI	RAD52	0.6595	0
KIF11	KIAA0101	0.919	0
P2RY1	F2R	0.7841	0
LPAR3	LPAR4	0.923	0
KPNA2	RAD51	0.558	0
DPPA4	UTS2	0.617	0
GART	WDHD1	0.407	0
CDK2	RBL1	0.9996	0
BUB1	PRKDC	0.595	0
CDK1	PLD1	0.6	0
DLGAP5	GART	0.374	0
MEN1	SMAD5	0.9854	0
HTR2B	B4GALT1	0.525	0
CENPF	SHCBP1	0.881	0
ATAD2	RAD51AP1	0.779	0
HTR2B	CYP39A1	0.675	0
IGF2BP3	UTS2	0.516	0
NDC80	SLBP	0.735	0
PI3	S100A7	0.3605	0
BUB1	RBL1	0.354	0
CCNA2	CDK1	1	0
FANCI	KIF11	0.872	0
ATP2C1	COL1A1	0.744	0
EZH2	VCP	0.65	0
F2RL3	HRAS	0.6	0
DLGAP5	SHCBP1	0.9192	0
INHBE	MLN	0.36	0
ESR2	PSMC3IP	0.9933	0
ASPM	KIF23	0.9789	0
ITCH	MDM2	0.9614	0
GAB1	IGF1R	0.5002	0
DLGAP5	FBXO5	0.86	0
CCNA2	CDK2	1	0
CYP39A1	GCM2	0.514	0
COL1A1	COL10A1	0.9301	0
ATAD2	EZH2	0.501	0
CDC6	RAD51	0.9162	0
ATP13A2	TMOD3	0.515	0
HAUS6	KIF11	0.826	0
LEP	PTH	0.54	0
GTSE1	RAD51AP1	0.537	0
CD28	IL17A	0.716	0
LPAR3	HCRTR1	0.899	0
MAK16	VBP1	0.36	0
CDK1	GTSE1	0.73	0
DLGAP5	E2F8	0.773	0
IL12B	PTPN22	0.4	0
NCAPD2	ARHGAP11A	0.557	0
ALB	BCL2L11	0.43	0
CCNA2	CDC25C	0.9994	0
AP1B1	CFTR	0.8	0
MMP13	MUC1	0.808	0
KIF11	ZWINT	0.9	0
CASP6	TOP1	0.9969	0
CDC25C	NEDD4	0.99	0
TRIM27	ZBTB16	0.9904	0
PIK3CG	TGFB2	0.6	0
ATP13A2	CDS2	0.382	0
CENPF	VBP1	0.387	0
HELLS	HLTF	0.36	0
CCNC	LEP	0.899	0
BUB1	KIAA0101	0.902	0
DGKE	FLG	0.575	0
COL1A1	MMP13	0.433	0
F2RL2	UTS2	0.899	0
MLN	UTS2	0.905	0
ALB	CYP3A5	0.5986	0
B4GALT4	CPNE6	0.573	0
CDC6	ZWINT	0.746	0
COL10A1	HRAS	0.5483	0
IL1A	TGFB2	0.372	0
CCNA2	RAD51AP1	0.936	0
APEH	PNLIP	0.744	0
IL1A	IL7	0.8123	0
STK3	VHL	0.6	0
NIN	TUBG1	0.583	0
VBP1	TUBG1	0.6544	0
B4GALT1	SH3GLB2	0.428	0
DBT	ACAA2	0.36	0
APAF1	CASP2	0.8359	0
FANCI	KPNA2	0.42	0
EHHADH	DBT	0.967	0
MDM2	DBT	0.75	0
LPAR4	PIK3CG	0.36	0
F2R	HRAS	0.722	0
BUB1	PLK4	0.92	0
ADH1C	MEN1	0.388	0
CCNA2	FANCI	0.8592	0
ATR	STK4	0.744	0
BRCA2	CDC25C	0.382	0
ASMT	TPH1	0.542	0
WDHD1	ZWINT	0.661	0
CYP3A4	PTH	0.424	0
CDC25C	TOP1	0.411	0
ACTR6	KIF11	0.7312	0
GNRH2	LPAR3	0.899	0
CREBBP	CYP7A1	0.91	0
ATR	RAD51	0.926	0
B4GALT1	FLG	0.395	0
IL7	PDX1	0.5155	0
RAD51	SLBP	0.4286	0
TCL1B	CD40	0.366	0
PRKAA2	GFPT1	0.9993	0
CDC25C	HRAS	0.982	0
MDM2	HRAS	0.8624	0
CDK1	HRAS	0.53	0
B4GALT4	TCN1	0.398	0
KIF11	SHCBP1	0.936	0
BST1	IL7	0.445	0
CDC25C	RAD51AP1	0.708	0
DBF4	HELLS	0.595	0
GAB1	ROS1	0.806	0
PLK4	SRP72	0.36	0
CAPZA2	LEP	0.512	0
ATAD2	CCNA2	0.809	0
GNGT1	F2R	0.75	0
MYB	THRA	0.7696	0
ALB	CRP	0.846	0
CDK1	CEP152	0.9818	0
EEA1	STK4	0.7882	0
ASPM	ATAD2	0.844	0
B4GALT4	KPNA1	0.454	0
[truncated: 1,315 more rows]
